# Supplementary material for: Most “Dark Matter” Transcripts Are Associated With Known Genes
Source: PLoS Biol. 2010 May 18;8(5):e1000371. doi: 10.1371/journal.pbio.1000371 (PMC2872640; doi:10.1371/journal.pbio.1000371)
Supplement: Table S5 — Human splice junctions bridging exons between annotated genes. (0.09 MB XLS) [file pbio.1000371.s013.xls]

## Sheet: Sheet1
Table S5. Human splice junctions bridging exons between annotated genes
#chr	start	end	id	gene / transcript IDs	coverage 1)	strand	anchor_sizes	anchor_starts 2)	sample 3)	junction_seq
chr1	1381117	1411824	BRIDGE001	ATAD3C ; ATAD3B	12	+	42,38	0,30669	PE UHR	CTGTACGGGCCACCAGGCACCGGGAAGACGCTGTTTGCCAAGAAACTCGCCCTGCACTCAGGCATGGACTACGCCATCAT
chr1	1381128	1411816	BRIDGE002	ATAD3C ; ATAD3B	5	+	31,30	0,30658	PE brain	ACCAGGCACCGGGAAGACGCTGTTTGCCAAGAAACTCGCCCTGCACTCAGGCATGGACTAC
chr1	1382386	1414467	BRIDGE003	ATAD3C ; ATAD3B	4	+	37,21	0,32060	PE brain	GGATGAAGCGGACGCCTTCCTTCGGAAGCGAGCCACTGAGGAGATAAGCAAGGACCTC
chr1	1384440	1452978	BRIDGE004	ATAD3C ; ATAD3A	10	+	34,41	0,68497	PE UHR	CCTTCCTGTACCGCACGGGCCAGCACAGCAACAAGTTCATGCTGGTCCTGGCCAGCAACCAACCAGAGCAGTTCG
chr1	1397295	1441294	BRIDGE005	ATAD3B ; ATAD3A	5	+	37,40	0,43959	PE UHR	CGCGCCGCCAAGGCGGCGCGCGAGCTGGAGCACTCGCGTTATGCCAAGGACGCCCTGAATCTGGCACAGATGCAGGA
chr1	1397311	1441283	BRIDGE006	ATAD3B ; ATAD3A	1	+	21,29	0,43943	PE brain	CGCGCGAGCTGGAGCACTCGCGTTATGCCAAGGACGCCCTGAATCTGGCA
chr1	1403941	1443001	BRIDGE007	ATAD3B ; ATAD3A	15	+	47,43	0,39017	PE UHR	AGGAGAGGAGGAAGACCCTGAGCGAGGAGACCCGGCAGCACCAGGCCAGGGCCCAGTATCAAGACAAGCTGGCCCGGCAGCGCTACGAGG
chr1	1403946	1442998	BRIDGE008	ATAD3B ; ATAD3A	11	+	42,40	0,39012	PE brain	AGGAGGAAGACCCTGAGCGAGGAGACCCGGCAGCACCAGGCCAGGGCCCAGTATCAAGACAAGCTGGCCCGGCAGCGCTACG
chr1	1404305	1444202	BRIDGE009	ATAD3B ; ATAD3A	20	+	46,39	0,39858	PE UHR	AGACAAGCTGGCCCGGCAGCGCTACGAGGACCAACTGAAGCAGCAGCAACTTCTCAATGAGGAGAATTTACGGAAGCAGGAGGAG
chr1	1404314	1444191	BRIDGE010	ATAD3B ; ATAD3A	4	+	37,28	0,39849	PE brain	GGCCCGGCAGCGCTACGAGGACCAACTGAAGCAGCAGCAACTTCTCAATGAGGAGAATTTACGGA
chr1	16238739	16261616	BRIDGE011	ENST00000403089 ; FAM131C	6	-	39,36	0,22841	PE brain	GGAGTCGGACAGGTGGCCGTTGGTGGTCTGGAAGCACCTCTGCCAAGGATCCCAACAGAAATCCATCTGTTTGTC
chr1	16683945	16831378	BRIDGE012	CROCCL2 ; uc001azg.1	4	-	43,22	0,147411	PE brain	CCTCTGTCTCCAGGGCCACCTGCTCCTGTAGCCGCAGGGATTCCAGGGCCTCAAGCTTCTCGGTG
chr1	16683957	16831395	BRIDGE013	CROCCL2 ; uc001azg.1	7	-	31,39	0,147399	PE UHR	GGGCCACCTGCTCCTGTAGCCGCAGGGATTCCAGGGCCTCAAGCTTCTCGGTGAGGTCCTTGTCGACCTG
chr1	22208927	22224411	BRIDGE014	CELA3A ; HSPC157	1	+	10,40	0,15444	PE UHR	GATTGAGGAGTTGGGCAAACTGCGGCTCAGAAAGATAAAGAACTTCTCCG
chr1	28018815	28031866	BRIDGE015	STX12 ; PPP1R8	1	+	15,13	0,13038	SE brain	GCTGCTTACTATCAGGGCAGGTAAGCCC
chr1	39652693	39660676	BRIDGE016	KIAA0754 ; MACF1	6	+	43,44	0,7939	PE UHR	GAAAGTGCCTCTGGCTGCAACCGCTGGATTAAATTCAGATGAGATGTTTCAGAAAGAACAAGTGGATCCTCTTCAGATGAAATTGCA
chr1	42695597	42711399	BRIDGE017	PPCS ; uc001chm.2	3	+	11,20	0,15782	SE testes	GCCCACTGCAGGGAAAAGTTCAGTTAGAAGA
chr1	42905660	42917015	BRIDGE018	PPIH ; uc001chr.2	3	+	38,32	0,11323	PE brain	AGTGTGGGGAGATGTAGTCCAGACAAAGACTGAATCAGCTGCTGTGTCCCCAACACCTGGAAGAACTGAG
chr1	46599911	46640371	BRIDGE019	NSUN4 ; FAAH	4	+	44,22	0,40438	PE brain	TGCAAGGTGCCATTGAGCTCCTGGCCAATCAATACAGCATCCAGAACCCAGACCTGGACTCAGAGG
chr1	48039865	48232337	BRIDGE020	ENST00000371865 ; ENST00000406639	2	-	13,45	0,192427	PE brain	GGGCAAACAGCACCTGGGAGAAGTTGAGCCCGTTGTTGAGGGGATGGCACTGCTCCTC
chr1	84088276	84099259	BRIDGE021	uc001dja.1 ; uc001diz.2	7	-	17,19	0,10964	SE testes	CAGAAGGGAAGAAGATTCTCGGCTGGGCCCCGCCGC
chr1	103954482	103961576	BRIDGE022	uc001dus.1 ; AMY2A	1	+	13,37	0,7057	PE brain	GGACTATGGAACTGAATATAAATAGTTTCTGGAAAGGACACTGACAACTT
chr1	103965822	104004749	BRIDGE023	AMY2A ; AMY1C,AMY1A,AMY1B	1	+	22,28	0,38899	PE brain	TTCTTACCTTCTGGGATGCTAGGCTGTACAAAATGGCAGTTGGATTTATG
chr1	103968113	104101207	BRIDGE024	AMY2A ; AMY1C,AMY1A,AMY1B	2	+	16,39	0,133055	PE brain	GATGGCGCCAAATAAGGAACATGGTTAATTTCCGCAATGTAGTGGATGGCCAGCC
chr1	110012637	110057305	BRIDGE025	GSTM2 ; GSTM5	1	+	8,42	0,44626	PE UHR	GGGGGACGCTCCTGACTATGACAGAAGCCAGTGGCTGAATGAAAAATTCA
chr1	110032352	110057301	BRIDGE026	GSTM1 ; GSTM5	5	+	38,38	0,24911	PE brain	CTCAAGCTATGAGGAAAAGAAGTACACGATGGGGGACGCTCCTGACTATGACAGAAGCCAGTGGCTGAATGAAAAA
chr1	110032361	110057307	BRIDGE027	GSTM1 ; GSTM5	3	+	29,44	0,24902	PE UHR	TGAGGAAAAGAAGTACACGATGGGGGACGCTCCTGACTATGACAGAAGCCAGTGGCTGAATGAAAAATTCAAG
chr1	120706569	120707593	BRIDGE028	uc001eio.1 ; HIST2H2BA	2	+	45,15	0,1009	PE brain	AGGACATCCAGTTGGTCAGCCGCATCCGCGGGGAGAGGGCCTAAGCGAAATCCGCTCCTG
chr1	153454869	153477525	BRIDGE029	GBAP ; GBA	2	-	25,25	0,22631	PE brain	CCCTACCCGAAGGCTTGGGACATTCCTCTCTGGAAGGACTTGAAAACTCC
chr1	153847488	153983239	BRIDGE030	MSTO1 ; MSTO2P	4	+	35,29	0,135722	PE UHR	TACAGGGACAAACAGTTGGATGCTGCAATAGCATGGCAGGGGAAGCTCACCACACACAAAGAGG
chr1	153849939	153985978	BRIDGE031	MSTO1 ; MSTO2P	7	+	42,42	0,135997	PE brain	CTTGGCTCAGTATTTACAACAGCAGCAGCCTGGAGTCATGAGTTCTTCCCATCTGCTGCTGACTCCCTGCAGGGTGGCTCCTCC
chr1	153852050	153988398	BRIDGE032	uc001fle.1 ; GON4L	2	-	39,24	0,136324	PE brain	TGCTCCTGGCACATGGTGAGGATCACACGGTCAGCTTCCCTTGTCCACAGGACAACCTTTTCC
chr1	153911473	154014081	BRIDGE033	YY1AP1 ; GON4L	8	-	38,45	0,102563	PE brain	GTGGCAAGAAGGTGGATTTGTGTCAAGAGCTGAACATGCTGCTGCATCTGCTGCTGGAGTCTCTTCCTCTGTGCTGGGTCCAG
chr1	158095306	158109390	BRIDGE034	VSIG8 ; CCDC19	2	-	20,33	0,14051	PE brain	CCGCACAGCAGACAGCAGTGCTCAGCTCTTCAAGCTTTTTCCTCTTGATCTCA
chr1	159785426	159867504	BRIDGE035	FCGR3A ; FCGR3B	2	-	19,36	0,82042	PE brain	GTCCGCATGCCAGCTGAAACTAGAAGTAGCAGAGCAGTTGGGAGGAGCAGCTGCC
chr1	160603603	160618317	BRIDGE036	NOS1AP ; C1orf226	1	+	15,13	0,14701	SE liver	CGGGCAGCCCCTTAGTTGACCACGGCAT
chr1	245748516	245756875	BRIDGE037	uc001idc.2 ; uc001ida.2	1	+	17,11	0,8348	SE testes	CGCGGGAGGACATGGAGGATTTACTGCC
chr2	27114034	27133766	BRIDGE038	TMEM214 ; AGBL5	1	+	17,11	0,19721	SE heart	CAGAGCCACCCCTAGCTCCCCCCTCCCC
chr2	89349146	89356624	BRIDGE039	ENST00000390261 ; ENST00000401922	183	-	22,13	0,7465	SE lymphnode	ATCTGGATGTCACATCTGGCACCTGGGAGCCAGAG
chr2	89662089	89681455	BRIDGE040	ENST00000390268 ; ENST00000390269	1101	+	22,22	0,19344	SE lymphnode	CTGCTAATGCTCTGGGTCCCTGGATCCAGTGGGGATATTGTGAT
chr2	89866402	89886424	BRIDGE041	ENST00000390278 ; ENST00000390279	197	+	22,20	0,20002	SE lymphnode	CTCCTGCTGCTCTGGCTCCCAGGTGCCAGATGTGCCATCCGG
chr2	89897111	89911260	BRIDGE042	uc010fhl.1 ; uc010fhn.1	413	+	22,19	0,14130	SE lymphnode	CTCCTGCTGCTCTGGCTCCCAGATACCACCGGAGAAATTGT
chr2	127972241	127975144	BRIDGE043	IWS1 ; uc002too.1	1	-	42,8	0,2895	PE brain	TGTTTCACCTTTTTCTTCTTCCAGATCTTCTTGGTTAAAACCTTTTGTTG
chr2	230858763	230961562	BRIDGE044	SP140 ; SP140L	2	+	28,45	0,102754	PE UHR	AATCTGAAAGACCTTTCCAAGATTAGGGGGAGAAAGAGAGGCAAACCTGGAACCCACTTTACTCAGAGTGACA
chr2	230870399	230973128	BRIDGE045	SP140 ; SP140L	2	+	22,43	0,102686	PE UHR	CAATAGCTCAGTTGACCCTTGTATGAGAAACTTGGATGAGTGTGAGGTGTGCCGGGACGGAGGGG
chr3	15059492	15066258	BRIDGE046	uc003bzk.1 ; MRPS25	5	-	41,40	0,6726	PE brain	GGCCAGATCACCGGAGCCAGTCTATAGCGCAAACCACACACCTCTCATGTTCCAGGTGAAAATTCTGAGGTCCAAAGTCTG
chr3	15059494	15066258	BRIDGE047	uc003bzk.1 ; MRPS25	9	-	39,40	0,6724	PE UHR	CCAGATCACCGGAGCCAGTCTATAGCGCAAACCACACACCTCTCATGTTCCAGGTGAAAATTCTGAGGTCCAAAGTCTG
chr3	15059519	15066232	BRIDGE048	uc003bzk.1 ; MRPS25	2	-	14,14	0,6699	SE liver	CGCAAACCACACACCTCTCATGTTCCAG
chr3	40528991	40542304	BRIDGE049	ZNF620 ; ZNF621	1	+	19,31	0,13282	PE brain	CTCAGAGGTATCTGTCCAGCTCTTGAGGATCTTGCTTGTCCAAACCCAGA
chr3	42663985	42683526	BRIDGE050	NKTR ; ZBTB47	2	+	11,17	0,19524	SE adipose	GACAACCCTTGAAGCAATAATGGCACCT
chr3	42958542	43048803	BRIDGE051	uc010hie.1 ; LOC729085	2	+	25,41	0,90220	PE brain	AATGACTGGAGAGCAGGCTGGATAGGCGTCTTGGCTCCGGAGAAAGCTGCGTGGCAAGAGGCGGCC
chr3	49289259	49289643	BRIDGE052	C3orf62 ; USP4	10	-	19,21	0,363	SE testes	AGTTTTTCAGACATTTCTCCCGCAGCGCAGTGACGCCGAC
chr3	49733306	49737889	BRIDGE053	ENST00000320431 ; IP6K1	12	-	22,13	0,4570	SE skelMuscle	TGCCCAGGCAGCAGCTGCCTCCCTGCCCACCAGTG
chr3	132563590	132583595	BRIDGE054	NUDT16P ; NUDT16	1	+	12,16	0,19989	SE testes	TACGCCATACTGATGCAGATGCGCTTCG
chr3	185431364	185433701	BRIDGE055	VWA5B2 ; VWA5B2	8	+	35,42	0,2295	PE brain	GCTGGGGACCCCGACGCCCCGCCGCTGCGCGCAGGGTCATCTTGTCTTGGATCTGGCCCAGGCCCGGTCCACGTTGG
chr4	8523789	8561466	BRIDGE056	C4orf23 ; ENST00000382488	7	+	38,42	0,37635	PE brain	GCAGACGCTGCTCCGGAACAGCCACCAGGTGTTCCAAGATGCTCACCTGTGAAGAGGGAGAACGTCGCTGTCCGAGCAAA
chr4	69815497	69831478	BRIDGE057	ENST00000381100 ; UGT2A3	1	-	11,17	0,15964	SE liver	TCTCTTTATATCAAGAAGATCATTCTGG
chr4	84594103	84603688	BRIDGE058	HELQ ; FAM175A	3	-	19,18	0,9567	SE testes	CCACTTCACTGTCATTAGGTTGCTGCCTGAATCTGTG
chr5	786921	886919	BRIDGE059	ENST00000382776 ; ZDHHC11	3	-	33,32	0,99966	PE brain	TTGTAAATCAGCAGGGAGCTCTTGGCCTTGACTCCCTGTGCAGATGAGCCCAGGGCGCCAGCTCC
chr5	794712	890519	BRIDGE060	ENST00000382776 ; ZDHHC11	3	-	31,40	0,95767	PE brain	GTGCAGATGAGCCCAGGGCGCCAGCTCCTTGCTGGAGAACTCCTTTGTCCATTTGCACGTATGGATCTTTC
chr5	804327	900650	BRIDGE061	ENST00000382776 ; ZDHHC11	2	-	45,22	0,96301	PE UHR	CAGAGCATGCCAGCTGTGGCCGAGGCCACAGTGCTGAAGAAGAACCAATAATTCCGGCTTCCCACGC
chr5	804334	900649	BRIDGE062	ENST00000382776 ; ZDHHC11	6	-	38,21	0,96294	PE brain	TGCCAGCTGTGGCCGAGGCCACAGTGCTGAAGAAGAACCAATAATTCCGGCTTCCCACG
chr5	69357273	69358024	BRIDGE063	uc003jyc.1 ; SERF1A,SERF1B	9	+	41,35	0,716	PE brain	AGATGTGGACACGGCCGCCCCAGGAGGGTCCTTGTTTGGAGGTGGAAATCAACGAGAACTTGCCCGCCAGAAAAAC
chr5	70232694	70233446	BRIDGE064	uc003kaj.1 ; SERF1A,SERF1B	7	+	38,39	0,713	PE brain	TGTGGACACGGCCGCCCCAGGAGGGTCCTTGTTTGGAGGTGGAAATCAACGAGAACTTGCCCGCCAGAAAAACATGA
chr5	175475833	175479186	BRIDGE065	FAM153B ; uc003mdl.1	5	+	28,33	0,3320	PE brain	CTCATTTTTAAAACAAATCCATAGTATGGATGATATTGATGATGAAATGTCTTACGATGAT
chr5	178387168	178436703	BRIDGE066	DKFZp686E2433 ; ZNF354C	2	+	38,26	0,49509	PE brain	GGTGATGCTGGAGAACTACAGCATCCTGGTCTCACTGGGGATTCCATTTTCAATGCCAAAGTTG
chr5	178983926	179002371	BRIDGE067	ENST00000356731 ; ENST00000376976	1	-	12,16	0,18429	SE testes	CCGTCGTCGGGCCAGGACACCCAGCCAG
chr6	2194118	2343834	BRIDGE068	uc003mts.1 ; uc003mtt.1	4	+	41,25	0,149691	PE brain	ATGTGTGGGGCAGCGTGCTGCATCTCAGCCAACTCCAGGAGGAAGCATGCTCATGGCAATACCCGG
chr6	3100926	3124877	BRIDGE069	TUBB2A ; ENST00000404155	36	-	42,41	0,23910	PE UHR	GCTCCAGATCCACCAGGATGGCCCGAGGTACATATTTGTTACCAGCAGCCTCATTGTAGTACACGTTGATTCTCTCCAGCTGC
chr6	10832806	10857874	BRIDGE070	TMEM14C ; TMEM14B	12	+	46,34	0,25034	PE brain	CTCCTGTCTGGACAGAGAAGAGAAAAATGCAGGACACTGGCTCAGTAGTGCCTTTGCATTGGTTTGGCTTTGGCTACACA
chr6	10832806	10857882	BRIDGE071	TMEM14C ; TMEM14B	33	+	46,42	0,25034	PE UHR	CTCCTGTCTGGACAGAGAAGAGAAAAATGCAGGACACTGGCTCAGTAGTGCCTTTGCATTGGTTTGGCTTTGGCTACACAGCACTGGT
chr6	10836901	10864716	BRIDGE072	TMEM14C ; TMEM14B	5	+	45,31	0,27784	PE brain	CCACTCTGGAAAATTCATGCCTGCAGGTTTAATTGCAGGTGCCAGTTTGCTGATGGCCGCCAAAGTTGGAGTTCGT
chr6	26530369	26567702	BRIDGE073	BTN2A3 ; BTN2A1	1	+	35,15	0,37318	PE UHR	CCTCCTCCTCCTCAGCCTGTGTGCACTGGTCTCAGCCCAGTTTATTGTCG
chr6	29868018	30018549	BRIDGE074	uc003nnt.2 ; HLA-A	17	+	43,37	0,150494	PE brain	CTGCTGCTCTCGGGGGCCCTGGTCCTGACCCAGACCTGGGCAGGCTCCCACTCCATGAGGTATTTCTTCACATCCGTGTC
chr6	29868026	29903821	BRIDGE075	uc003nnt.2 ; HLA-G	3	+	35,19	0,35776	PE UHR	CTCGGGGGCCCTGGTCCTGACCCAGACCTGGGCAGGCTCCCACTCCATGAGGTA
chr6	30083306	30336983	BRIDGE076	ENST00000376793 ; FLJ45422	2	+	43,24	0,253653	PE UHR	CGCAGACACCTGGAGAACGGGAAGGAGACGCTGCAGCGCGCGGATCCCCCAAAGGCACATGTGACCC
chr6	30084430	30568196	BRIDGE077	uc003nov.2 ; HLA-E	41	+	27,37	0,483729	PE brain	CTGTGATGTGGAGGAAGAAGAGCTCAGGTGGAAAAGGAGGGAGCTACTCTAAGGCTGAGTGTAA
chr6	30084431	30568196	BRIDGE078	uc003nov.2 ; HLA-E	46	+	26,37	0,483728	PE UHR	TGTGATGTGGAGGAAGAAGAGCTCAGGTGGAAAAGGAGGGAGCTACTCTAAGGCTGAGTGTAA
chr6	31759082	31762948	BRIDGE079	uc010jtb.1 ; BAT5	1	-	15,13	0,3853	SE skelMuscle	TCTGAGTGCTCCTACCCCATTCTTCCAT
chr6	43384110	43394037	BRIDGE080	CRIP3 ; uc003ouw.2	4	-	15,20	0,9907	SE testes	AGCTCACCTTCTCAGCTTTCCATAGAGGAGTCTTT
chr6	43599057	43615017	BRIDGE081	XPO5 ; ENST00000402069	2	-	11,17	0,15943	SE adipose	GCACTTAGCACCCAGACCGACGTGGCCA
chr6	52712446	52724354	BRIDGE082	ENST00000407934 ; GSTA2	480	-	22,21	0,11887	SE testes	TGCTGATTCTGGTTTTCAGGGCCTTCAGCAGAGGGAAGCTGGA
chr6	57019498	57063582	BRIDGE083	KIAA1586 ; ZNF451	1	+	35,15	0,44069	PE brain	CGGCCGTCGGAGACATGGGAGACCCGGGGTCGGAAATAATAGAATCTGTC
chr6	57019505	57063589	BRIDGE084	KIAA1586 ; ZNF451	1	+	28,22	0,44062	PE UHR	CGGAGACATGGGAGACCCGGGGTCGGAAATAATAGAATCTGTCCCTCCAG
chr6	143696258	143705415	BRIDGE085	AIG1 ; ENST00000402907	1	+	17,11	0,9146	SE brain	CTGGGATACACAGAAAAGCTGTGCATTT
chr7	72038543	72345470	BRIDGE086	POM121 ; ENST00000380760	13	+	42,38	0,306889	PE UHR	GCCATTACCAGTTCCTACAGCTCCACTCGAGGCATCTCACAGCTGTGGAAGAGAAATGGCCCCAGTTCATCACCCTTCTC
chr7	72048396	72347297	BRIDGE087	POM121 ; ENST00000380760	10	+	47,40	0,298861	PE UHR	GGAAAGTTCAGCTGCTGCCTTCTCGGCGAGGGGAACAGCTGACCTTGCCTCCACCTCCCCAGCTTGGCTATTCGATCACTGCCGAGG
chr7	72048408	72347298	BRIDGE088	POM121 ; ENST00000380760	7	+	35,41	0,298849	PE brain	TGCTGCCTTCTCGGCGAGGGGAACAGCTGACCTTGCCTCCACCTCCCCAGCTTGGCTATTCGATCACTGCCGAGGA
chr7	72048958	72347706	BRIDGE089	POM121 ; ENST00000380760	9	+	33,46	0,298702	PE UHR	AGTGGTTCAACCAGGCCTTGGAGGACAAGAGCGATGCTGCCTCGAACTCTGTCACTGAGACCCCACCTATCACTCAGCC
chr7	72078541	72088445	BRIDGE090	uc003twv.2 ; uc003txa.2	4	-	45,36	0,9868	PE UHR	GTACGCCCTGGGGCGGTTTGTCCGCAGGATCCATGTCATCGCACTCTCAGTCCCCAAGGCCTCAGTGTGAGTGAGTTTATC
chr7	72078547	72088446	BRIDGE091	uc003twv.2 ; uc003txa.2	9	-	39,37	0,9862	PE brain	CCTGGGGCGGTTTGTCCGCAGGATCCATGTCATCGCACTCTCAGTCCCCAAGGCCTCAGTGTGAGTGAGTTTATCA
chr7	73741453	74166164	BRIDGE092	GTF2I ; GTF2IRD2B	11	+	44,38	0,424673	PE UHR	GCAGGATGGTGGTGACATTCCTCATGTCAGCTCTCGAGTCCATGTGTAAAGAACTGGCCAAGTCCAAGGCAGAAGTGGCCTG
chr7	74852323	74862221	BRIDGE093	uc003ucx.2 ; uc003uda.2	5	+	45,39	0,9859	PE brain	AATGCATCTGATAAACTCACTCACACTGAGGCCTTGGGGACTGAGAGTGCGATGACATGGATCCTGCGGACAAACCGCCCCAGG
chr7	74852351	74862222	BRIDGE094	uc003ucx.2 ; uc003uda.2	4	+	17,40	0,9831	PE UHR	AGGCCTTGGGGACTGAGAGTGCGATGACATGGATCCTGCGGACAAACCGCCCCAGGG
chr7	74942360	74993199	BRIDGE095	POM121C ; PMS2L3	3	-	30,30	0,50809	PE UHR	CACAGCCACATCTTTGAATGACACTGGCCCCTGCAATGTGTTCATTTCCTGTTGCTCTTG
chr7	77152549	77163183	BRIDGE096	uc003ugk.2 ; uc003ugj.1	3	-	32,35	0,10599	PE UHR	CCAGCTCGTTAGAAGGCAGTACCTGGTGAAGCCTTGTCACCACATCGAATGATTTTGAACACTTCCC
chr7	77152564	77163183	BRIDGE097	uc003ugk.2 ; uc003ugj.1	2	-	17,35	0,10584	PE brain	GCAGTACCTGGTGAAGCCTTGTCACCACATCGAATGATTTTGAACACTTCCC
chr7	100301792	100302932	BRIDGE098	SLC12A9 ; TRIP6	4	+	17,12	0,1128	SE adipose	TGAGGATCCGGGCTGAGGGAGGAAGAGGA
chr7	101911131	102010567	BRIDGE099	uc003uzu.1 ; RASA4	3	-	34,42	0,99394	PE UHR	ACCCGGAGCAGCCGGGCCAATGAGTCCTCGGGGACTTTGCCAGGGCTCGTGGGCACCGTGCCTGCCTCTGCGCCCC
chr7	101922807	102022853	BRIDGE100	uc003vaf.1 ; RASA4	2	-	35,33	0,100013	PE UHR	CCCAGGACGCCGTGCAGGTACTGCATCCCGGCCACCTTCAGAAAAGACTCCATGGACTTTGAGGCCAG
chr7	101924034	102023567	BRIDGE101	uc003vaf.1 ; RASA4	10	-	37,40	0,99493	PE UHR	TTGTCTCCTCGATGAGTGGGATCAGCTGCCCTGGGCCCTGCATGCCCAGCTTGACCTCGTGGCACAGCAGGTGCACC
chr7	101928640	102029859	BRIDGE102	uc003vaf.1 ; RASA4	2	-	39,17	0,101202	PE UHR	CGTCTCATTCCAGCGTGGGTAGCATGACTTCTTCACGATCGAGGTCTCCCGTGTCC
chr7	101934240	102036295	BRIDGE103	uc003vaf.1 ; RASA4	5	-	36,25	0,102030	PE brain	GGTCGACCTCTGTCAGGTGGGCCCACCCGCTGAAACCCTTAGGGTGAGAGGCTATGGTGTC
chr7	102010573	102111002	BRIDGE104	RASA4 ; uc010lim.1	5	-	17,41	0,100388	PE brain	GCTCCCGGTGCCTCTCCCACAGCATGGCCTCCACGCCCAGCAGGTGCCGGTAGATGAG
chr7	133872916	133912267	BRIDGE105	AKR1B10 ; tcag7.1260	1	+	37,13	0,39338	PE UHR	GGAGATTGCTGCAAAGCACAAAAAAACCGCAGCCCAGGTTCTGATCCGTT
chr8	12083061	12333987	BRIDGE106	FAM86B1 ; FAM86B2	2	-	30,26	0,250900	PE UHR	GTCCAAAGGCTCCGTGTGGACAGCCTCGTGCTTTTTGATGAGTTCTGAGAGAAAGC
chr8	145265476	145409668	BRIDGE107	C8orf30A ; C8orf30A	4	+	22,35	0,144157	PE UHR	CGGAATTGCTGCTTCGAGCACCGACATCACGAGTGGTTGCTTGGACCTGAGGTGGAC
chr8	145366030	145434128	BRIDGE108	HEATR7A ; uc003zbq.2	10	+	40,42	0,68056	PE brain	GCCGGGGCCGACGCCTTCCTCATCCAGTACGACGCCCATGCGAGCCTCCCGTCTCCCTATGCTGTAACCGGAAGACTGTTGG
chr8	145367002	145435375	BRIDGE109	HEATR7A ; uc003zbq.2	9	+	42,42	0,68331	PE brain	GAGACCCTGCCACAGGAGGAGTGGGAGGAGAAGCTGTTGATGTTCCTGCGAGACACCCTGGCCATCATTTCTGACAACGCGTGG
chr8	145367018	145435367	BRIDGE110	HEATR7A ; uc003zbq.2	3	+	26,34	0,68315	PE UHR	AGGAGTGGGAGGAGAAGCTGTTGATGTTCCTGCGAGACACCCTGGCCATCATTTCTGACA
chr8	145367532	145435783	BRIDGE111	HEATR7A ; uc003zbq.2	5	+	36,28	0,68223	PE brain	CAGCTGCCCTGCTACGATGAGGCACCCCAGGAGAAGAACTTCCTGTACAAATGCATAGGCACCA
chr8	145367964	145436197	BRIDGE112	HEATR7A ; uc003zbq.2	7	+	38,39	0,68194	PE brain	TGGAGACGGCCAGATACCAGGAGGAGGCAGAACGCGAGGGCCTCGCCTGCTGCTTCGGGATCTGTGCCATCTCCCAC
chr8	145368390	145437174	BRIDGE113	HEATR7A ; uc003zbq.2	2	+	18,42	0,68742	PE UHR	ATTCTCAACATTTTTAAGGATCGAAGTGAGAACGAAGTGGAGAAGGTGAAGAGTGCTCTG
chr8	145369365	145438289	BRIDGE114	HEATR7A ; uc003zbq.2	7	+	41,32	0,68892	PE brain	CAGACATCCTCCGGAACATCTGCCAGCACTTCAGCACCAAGGACCCAGCCCTGAAGCTGTGCCTTGTCCAGAG
chr8	145370470	145438665	BRIDGE115	HEATR7A ; uc003zbq.2	7	+	37,39	0,68156	PE brain	CTTCACCCGGAAAGCAGAGCTGGTGGCACAGATGATGGAGTTCATCAGGGCAGAGCCCCCGGACTCCTTGAGGACA
chr8	145372105	145442098	BRIDGE116	HEATR7A ; uc003zbq.2	5	+	46,34	0,69959	PE UHR	GAGCGCCCTCCTGCTGCGCTACTTCCTGGAGCACCTGCGTGTCAGCGCCCTGGTGCCCTTCCACAACCTGGGCCTTCTCA
chr8	145374283	145442370	BRIDGE117	HEATR7A ; uc003zbq.2	15	+	44,40	0,68047	PE brain	GGACTGTGTCTACTCCCTGCTGTACCTCCAGCTCGGCTATGAGGGCTTCTCCCGGGACTACCGCGATGACGTGGCGGAGCGGCT
chr8	145374534	145443684	BRIDGE118	HEATR7A ; uc003zbq.2	4	+	36,44	0,69106	PE brain	GCCATTCTCTTCCACACCTGCCACAGTGTAGGCCAGATTATTGCCAAGCGCCTCCCCCCAGACCAGCTCATCAGCCTCTT
chr8	145385768	145454035	BRIDGE119	HEATR7A ; uc003zbq.2	9	+	37,32	0,68235	PE brain	CGGCGGGGCATGAGGAGGGGGCCACCAGGTTGGCCAGGGCCATGGCTGAGCACGCAGGGCCCCGACTCC
chr8	145386207	145454709	BRIDGE120	HEATR7A ; uc003zbq.2	12	+	38,35	0,68467	PE brain	AGAACCAGAGGGTGACCACCACCGCCTTCCTGGCCGAGCTGCTGAACAGCAACGTGGCCAACGACCTCATGCT
chr8	145388065	145456080	BRIDGE121	HEATR7A ; uc003zbq.2	6	+	42,33	0,67982	PE brain	GCAGCTGGGAGAACGTCCGAGCTGCTGCACCCCTGTTCACCGGGTTCCTGGTGCTGCACTCGGAGCCCAGGCAGC
chr8	145707083	145715909	BRIDGE122	MFSD3 ; LRRC14	1	+	11,17	0,8809	SE lymphnode	GGGCCCTGCAGGTGGCCGTCTGCCCGGC
chr9	19191007	19370223	BRIDGE123	ENST00000404357 ; RPS6	53	-	31,36	0,179180	PE brain	GGCAGCCAGTGGCTGGGAAGGAGATGTTCAGCTTCATCTTGAAGCAGCTGAACGCCTCCGAGGCGCC
chr9	68118684	68371968	BRIDGE124	ENST00000405778 ; ENST00000407740	4	+	42,39	0,253245	PE UHR	AGAAAAAGAGAAGAAGATGAAGAAACCCAGCTTGATATGTTGGAATCTGGTGAACAGTAACAAACTTTGGTGAAATTTCAG
chr9	68133030	68372864	BRIDGE125	ENST00000405778 ; ENST00000407740	2	+	20,30	0,239804	PE brain	GGGAGCTCCACACAAAGAAGTTGATGAGGGCCCTAGTCCTCCAGAGCAGT
chr9	69473110	69674199	BRIDGE126	uc004afw.1 ; CBWD3,CBWD5	4	-	39,33	0,201056	PE UHR	ATTGTCCTTGTTTCTCACATTCTTTTCCCACAGGAGATTCTGAATAAACATATTAAGATGTTCTTCCTTTGC
chr9	83719166	83734847	BRIDGE127	FLJ43950 ; FLJ43859	1	+	15,13	0,15668	SE testes	GTGGGACATATAAAGACCGGAAAAGTTT
chr9	96884802	96888054	BRIDGE128	C9orf3 ; uc004avg.2	4	+	20,22	0,3230	SE colon	CGAAATGTTATTTTAACGAGTCCAGGCCTTCGCGTCTCCTGC
chr9	98578319	98629218	BRIDGE129	ZNF510 ; ZNF782	3	-	29,36	0,50863	PE brain	GGACTCCTGTTCCTGGGGCTCCCTCCTTCCTGGGGAGTTCCTGCTTAGAAATCCTTTCTCTTTCT
chr9	101904905	101906637	BRIDGE130	ENST00000386431 ; INVS	1	+	13,37	0,1695	PE UHR	CCCTCCAGCCTAGGTTGCTCCGGTTGCTAAGAAGACTATGAACAAGTCAG
chr9	116126953	116133966	BRIDGE131	ORM1 ; ORM2	17	+	45,40	0,6973	PE UHR	CTTTTGACGTGAACGATGAGAAGAACTGGGGGCTGTCTGTCTATGCTGACAAGCCAGAGACGACCAAGGAGCAACTGGGAGAGTT
chr9	124714167	124733572	BRIDGE132	ZBTB6 ; ZBTB26	1	-	14,36	0,19369	PE brain	GCCATGATCACAATAGACCCGGGGGAAGGCCGCCGTCAGGATCCGGCACC
chr9	139206952	139218392	BRIDGE133	C9orf75 ; TMEM203	1	-	12,16	0,11424	SE brain	GGAGATCTTCATTTTATTTGCATCTCAG
chr10	38345921	38444151	BRIDGE134	ZNF33A ; ZNF37A	2	+	28,23	0,98207	PE brain	GAGAACTACAGCAACCTTGTCTCAGTGGGGTATTGCATTCCTAAACCAGAA
chr10	45643515	46137167	BRIDGE135	AGAP4 ; ENST00000406038	2	-	19,35	0,493617	PE UHR	CAAAGATCTATCTGCATCTCTTTGTGTGATATGATGAGGTATCTCCAAGGTCAC
chr10	48523583	48893705	BRIDGE136	uc009xnv.1 ; uc001jgd.1	2	-	13,37	0,370085	PE brain	TCTATCTGCATCTCTTTGTGTGATATGATGAGGTATCTCCAAGGTCACAC
chr10	48542235	48561243	BRIDGE137	ENST00000406497 ; ENST00000374224	2	-	26,44	0,18964	PE UHR	ATTGGCAGAAAGGTTAAACTCCAAAGCCTTGATTATCTATAGCCTCTGACCCAAGTGGTTTGGAATTGGA
chr10	75071234	75077111	BRIDGE138	MYOZ1 ; SYNPO2L	1	-	42,8	0,5869	PE brain	CTGTGACCGGAGAACACGAGCTGGGCAGGCGTGGGGGCAGCACTGTCCGC
chr10	102738634	102749283	BRIDGE139	C10orf2 ; uc001ksk.1	2	+	13,15	0,10634	SE colon	CCAGGGGGATGGACTGCCGCTGGCCCCG
chr11	549820	551801	BRIDGE140	uc001lpz.2 ; RASSF7	6	+	40,40	0,1941	PE brain	GTGATGACAGCGCACGTTAACCTCGAATTCCTGGGCTCAGGACAGGCATGTTGTTGGGACTGGCGGCCATGGAGCTGAAG
chr11	18226627	18226746	BRIDGE141	ENST00000363466 ; SAA2	3	-	12,21	0,98	SE testes	GCCCCAGGATAACTGATCTGTGCTGTAGCTGAG
chr11	61057127	61062231	BRIDGE142	SYT7 ; uc001nrw.1	21	-	45,40	0,5064	PE brain	CCTGGCACGGGGGCTGTGTTCACCGCCTTCCCTCCTGCAGGCAACCTCTTGTCCCCCTGAGCGTTCTGGTTCTGCTGGGTTCCTG
chr11	61057150	61062203	BRIDGE143	SYT7 ; uc001nrw.1	4	-	22,12	0,5041	SE brain	CGCCTTCCCTCCTGCAGGCAACCTCTTGTCCCCC
chr11	61057151	61062207	BRIDGE144	SYT7 ; uc001nrw.1	4	-	21,16	0,5040	SE brain	GCCTTCCCTCCTGCAGGCAACCTCTTGTCCCCCTGAG
chr11	61057155	61066269	BRIDGE145	SYT7 ; uc001nrw.1	1	-	17,11	0,9103	SE brain	TCCCTCCTGCAGGCAACAGGAAGGATTT
chr11	66245266	66252831	BRIDGE146	SPTBN2 ; uc001oje.1	46	-	43,44	0,7521	PE brain	GGGTGACAGCGTGCTGCTCATGGTGGTAGGCGGCTTCCTGCTCCTTTGTCCCTATTCTGCTTTTCCTCCAAAATCCGTATCCCCGAG
chr11	66245288	66252807	BRIDGE147	SPTBN2 ; uc001oje.1	4	-	21,20	0,7499	SE brain	GTGGTAGGCGGCTTCCTGCTCCTTTGTCCCTATTCTGCTTT
chr11	66245296	66252805	BRIDGE148	SPTBN2 ; uc001oje.1	5	-	13,18	0,7491	SE brain	CGGCTTCCTGCTCCTTTGTCCCTATTCTGCT
chr11	66809013	66825673	BRIDGE149	ADRBK1 ; ANKRD13D	1	+	17,11	0,16649	SE brain	GCGAGGGCGAGGCCCCGCAGAGCCTGCT
chr11	66809013	66825673	BRIDGE150	ADRBK1 ; ANKRD13D	4	+	17,11	0,16649	SE testes	GCGAGGGCGAGGCCCCGCAGAGCCTGCT
chr11	124122761	124129337	BRIDGE151	VSIG2 ; ESAM	6	-	12,18	0,6558	SE testes	ATGGCATCCTCCTTGATATCATTGGCTGGC
chr11	124122761	124129341	BRIDGE152	VSIG2 ; ESAM	24	-	12,22	0,6558	SE colon	ATGGCATCCTCCTTGATATCATTGGCTGGCTCCT
chr11	124122761	124129341	BRIDGE153	VSIG2 ; ESAM	75	-	12,22	0,6558	SE adipose	ATGGCATCCTCCTTGATATCATTGGCTGGCTCCT
chr11	124122761	124129341	BRIDGE154	VSIG2 ; ESAM	22	-	12,22	0,6558	SE lymphnode	ATGGCATCCTCCTTGATATCATTGGCTGGCTCCT
chr12	6863304	6863820	BRIDGE155	uc001qrn.1 ; RPL13P5	2	+	40,25	0,491	PE UHR	CGCGGCCAGGCTGGAGGACTAGGGCGGTGGCAGTGGCCAGGAAGCCCTTGGCCCCCAAGAAGGGA
chr12	7863405	7969747	BRIDGE156	SLC2A14 ; SLC2A3	10	-	41,41	0,106301	PE UHR	ATATGCAGAGTCCTTCTTCCTGCCCTTTCCACCAGAAATAGAGAAACTACAGTGAAGATAGTATTAACCACACCCGCGCCGA
chr12	7876635	7979900	BRIDGE157	SLC2A14 ; SLC2A3	5	-	42,18	0,103247	PE brain	GATTGTAGCAACTGTGATGGCAAAGATCAGAGCTGGGGTGACCTTCTGTGTCCCCATCGC
chr12	7876637	7979924	BRIDGE158	SLC2A14 ; SLC2A3	10	-	40,42	0,103245	PE UHR	TTGTAGCAACTGTGATGGCAAAGATCAGAGCTGGGGTGACCTTCTGTGTCCCCATCGCTGTAATCTAATTCAAGTCTTCAAG
chr12	10451624	10478379	BRIDGE159	KLRC4 ; KLRC2	3	-	31,28	0,26727	PE UHR	CACTCCTCAGGACAATGGCCACAATGACGTGCTTTCTGCGTTCTTGTATTCGGGGAAAA
chr12	10452843	10464246	BRIDGE160	KLRC4 ; KLRC3	1	-	33,17	0,11386	PE UHR	CAGCAGTGAGCTTCTCTGGAGGTGGCAGTAAACCTTGGCAGTCATATATT
chr12	10452845	10479703	BRIDGE161	KLRC4 ; KLRC2	2	-	31,38	0,26820	PE UHR	GCAGTGAGCTTCTCTGGAGGTGGCAGTAAACCTTGGCAGTCATATATTTTATCAATCCCTTGATGATTC
chr12	11311509	11352669	BRIDGE162	PRB3 ; PRB4	1	-	19,31	0,41129	PE brain	TGGGGGTGGTCCTTGTGGCTTTCCTGGAGGAGATCGGGCACTTCGGGACT
chr12	12728687	12739689	BRIDGE163	GPR19 ; GPR19	2	-	21,30	0,10972	PE UHR	CCTTGGCTCACAGCCTGCTTCCTTTAAGATGTTGCGGGGCCAAATCCAATG
chr12	45886602	45889344	BRIDGE164	uc001rpo.1 ; LOC100233209	1	-	36,14	0,2728	PE brain	CTCCACCTCCTGCCTCCTTGGTAATTCCTCAGCCTGCTGTAATCCCAAAG
chr12	45886603	45889348	BRIDGE165	uc001rpo.1 ; LOC100233209	1	-	32,18	0,2727	PE brain	TCCACCTCCTGCCTCCTTGGTAATTCCTCAGCCTGTAATCCCAAAGGTGG
chr12	45886604	45896230	BRIDGE166	uc001rpo.1 ; LOC100233209	1	-	34,16	0,9610	PE brain	CCACCTCCTGCCTCCTTGGTAATTCCTCAGCCTGCATTTCCCTGTTTCTT
chr12	45886618	45896231	BRIDGE167	uc001rpo.1 ; LOC100233209	8	-	20,17	0,9596	SE lymphnode	CTTGGTAATTCCTCAGCCTGCATTTCCCTGTTTCTTT
chr12	45886622	45896226	BRIDGE168	uc001rpo.1 ; LOC100233209	1	-	16,12	0,9592	SE testes	GTAATTCCTCAGCCTGCATTTCCCTGTT
chr12	50933358	50968055	BRIDGE169	ENST00000257935 ; KRT81	2	-	31,21	0,34676	PE UHR	GCCTGATCACCGTGGCCTTCATCTCCTCACACTTGCTGCGGTACCAGGACTC
chr12	50968495	50997998	BRIDGE170	KRT81 ; KRT83	1	-	12,38	0,29465	PE UHR	GCAGTCCACATCCTTCTTTAGAGCCACAAACTCGTTCTCTGCTGTGGCTC
chr12	51170980	51198179	BRIDGE171	KRT6A ; KRT5	1	-	24,26	0,27173	PE UHR	GTTCATGTAGGCAGCATCCACATCCTTCTTCAGCATCACAAACTCATTCT
chr12	54835207	54840064	BRIDGE172	MYL6B ; MYL6	112	+	42,39	0,4818	PE UHR	ACGCCGAGGTGCTCAAGGTCCTGGGGAACCCCAAGAGTGATGAGATGAATGTGAAGGTGCTGGACTTTGAGCACTTTCTGC
chr12	56453166	56463175	BRIDGE173	FAM119B ; TSFM	1	+	12,16	0,9993	SE colon	CAGCGCTGCAGGGCTGGGTCTCTTCTGC
chr12	56494262	56500834	BRIDGE174	AVIL ; CTDSP2	1	-	14,14	0,6558	SE testes	GCCAGCTCCATTTTCTGACCCTTTTCCA
chr12	112200408	112219757	BRIDGE175	TPCN1 ; TPCN1	1	+	17,11	0,19338	SE brain	CTGCTTTGAAGTGGAAGGCCAAGCTGGG
chr12	131037275	131170956	BRIDGE176	EP400 ; EP400NL	3	+	30,39	0,133642	PE brain	CAGGATACGCTGACAGAACAAATAACTCTGGAGAACCAGGTGCATCAGCGCATTGCGGAGCTGAGGAAA
chr13	31418272	31551001	BRIDGE177	EEF1DP3 ; FRY	3	+	46,31	0,132698	PE brain	CCCATTCACCTGAGGCACCCGAAGAAGAGACCATCCATATTTCCAGCTTCTCCCGTTGGCAACGGTTACATCAAGCC
chr14	21809727	21819184	BRIDGE178	ENST00000390464 ; ENST00000390465	1	+	15,13	0,9444	SE lymphnode	TCTCCACCTGTCTTGAATTTAGCATGGC
chr14	22921578	22953072	BRIDGE179	MYH6 ; MYH7	1	-	33,17	0,31477	PE brain	GAACTTGGACAGGTTGGTGTTGGCTTGCTCCTCCGCCTCCTCGGCCTGGC
chr14	22923750	22954463	BRIDGE180	MYH6 ; MYH7	1	-	16,34	0,30679	PE UHR	CTGCCATCATGGCGGCATCCGTGATGGCCTTCTTGGCCTTCTCCTCAGCA
chr14	23540105	23587759	BRIDGE181	DHRS4L2 ; DHRS4L1	2	+	28,34	0,47620	PE brain	TTCCATAGCAGCCTTCAGTCCATCTCCTGGCTTCAGTCCTTACAATGTCAGTAAAACAGCCT
chr14	44666370	44668761	BRIDGE182	ENST00000399242 ; FKBP3	1	-	13,15	0,2376	SE lymphnode	CAACCGACCCTGTCTCATCCAGGGTCTC
chr14	93636848	93651890	BRIDGE183	IFI27L1 ; IFI27	11	+	22,11	0,15031	SE testes	GTAGCAGCTGTGGTCGGAGGAGTTGTGGCTGTG
chr14	105241951	105244628	BRIDGE184	uc001ysc.2 ; uc010axl.1	1	-	33,17	0,2660	PE UHR	GCGGCATCTGCCAATCTGCAACACAGCAAGAGCCCGCCAAGCGGTCGATG
chr14	106045839	106065288	BRIDGE185	ENST00000390623 ; ENST00000390624	580	-	15,22	0,19427	SE lymphnode	CCTCACACTGGACACCTTCTAAAATAGCAACAAGGAA
chr14	106045841	106065284	BRIDGE186	ENST00000390623 ; ENST00000390624	3	-	13,18	0,19425	SE colon	TCACACTGGACACCTTCTAAAATAGCAACAA
chr15	22976653	22987979	BRIDGE187	uc001yys.1 ; uc001yzf.1	1	+	27,23	0,11303	PE brain	CATCCTGGTCTCCTGCACTGAGCTGTGTGAGCTCTTCCACCCAGGTGCAA
chr15	23030402	23038322	BRIDGE188	uc001yzw.1 ; uc001zae.2	2	+	41,11	0,7909	PE brain	CTCCGTGGTCTCCTGCACTGAGCTGTGATGACCATATCCAGTGAGCTCTTCC
chr15	23030817	23032689	BRIDGE189	uc001yzw.1 ; uc001zae.2	20	+	42,41	0,1831	PE brain	GCTCTTCCAAACAGGTGGGCTCCCTAGCATTGACCGACAGAGTGAGCTCTGCCACCCAGGACATCCCCCTGGCATTGACTGGC
chr15	26634422	26882913	BRIDGE190	uc010ayz.1 ; uc001zcj.2	4	+	25,39	0,248452	PE brain	CAAATGGTTGAAAACAGATATACAGATGGTAGTGTCGAACCAAGTGGAACAAAGAAAGAAGATC
chr15	28558671	28564041	BRIDGE191	uc001zeh.1 ; uc001zei.1	3	+	17,45	0,5325	PE brain	CTGAAATTCAGGGAAAGAAAAACAGGATGAAGTTGTCTATTACGATCCATGTGAAAGTCCAG
chr15	32462978	32609498	BRIDGE192	GOLGA8A ; GOLGA8B	28	-	43,39	0,146481	PE UHR	CCCGATGCGTATCATGCTTCTTCTCCTCCTTCAATGTGCAAACCTCCTGCGACATTTTCCTCATCCTCTGCTGCCACTGGGC
chr15	32462985	32609497	BRIDGE193	GOLGA8A ; GOLGA8B	21	-	36,38	0,146474	PE brain	CGTATCATGCTTCTTCTCCTCCTTCAATGTGCAAACCTCCTGCGACATTTTCCTCATCCTCTGCTGCCACTGGG
chr15	32463304	32609715	BRIDGE194	GOLGA8A ; GOLGA8B	10	-	42,41	0,146370	PE UHR	TTGATCTCTCTCCAGCTGGACTTCTTTAAGCGACTCCTTCAACTGTGTCACGTGTCCTTTCAGCAGTATCTGCTCCCGTATGG
chr15	32480217	32630671	BRIDGE195	GOLGA8A ; GOLGA8B	14	-	35,41	0,150413	PE brain	CAGGAAGACAACCCAGTTGACAACGACAACAGTTTGCAGTTAAATGCTCTTGTCTTTCAGTCTTCCTAATTTCTCT
chr15	41677775	41778170	BRIDGE196	CKMT1B ; CKMT1A	23	+	42,40	0,100355	PE brain	CTTCGGGCAGGAGTGCACATCAAACTGCCCCTGCTAAGCAAAGATAGCCGCTTCCCAAAGATCCTGGAGAACCTAAGACTCC
chr15	63185711	63198103	BRIDGE197	uc010bhf.1 ; PDCD7	5	-	39,41	0,12351	PE brain	CTGCTCTCCTGTGTGGTCACTTAGCTGAGCCCCAAACAGAGCTGGAAAGAGCGCTGGCTGGACCACACTCCTGGAGCATC
chr15	80479942	80870436	BRIDGE198	LOC100134869,LOC100133144 ; LOC100134869,LOC100133144	2	+	40,39	0,390455	PE UHR	AGTGACTTCAAAAGAAGACGAAGAGGAAGAGATGGATGAAGATATAGAAGACTTAGATCACTATGAGATGAAAGAAGAG
chr15	80611553	81006249	BRIDGE199	RPS17 ; RPS17	198	-	42,18	0,394678	PE UHR	GACCCGGGCCGCCTTCTTCACGGTTTTGGTGCGAACGCGGCCCATGTTGGCGGGTCCTTG
chr15	98148932	98149297	BRIDGE200	ENST00000386144 ; ENST00000398270	1	+	11,17	0,348	SE testes	AAAAGGCAAAGGAGATAGAGGAGGACAT
chr16	969743	971157	BRIDGE201	uc002ckm.1 ; uc002ckk.1	1	-	16,12	0,1402	SE testes	CCCGAGTGGGCGATGTCTGGACGTGCGC
chr16	969748	971162	BRIDGE202	uc002ckm.1 ; uc002ckk.1	1	-	11,17	0,1397	SE brain	GTGGGCGATGTCTGGACGTGCGCTGTCC
chr16	1230979	1246536	BRIDGE203	TPSAB1 ; TPSD1	6	+	22,19	0,15538	SE skelMuscle	AGCCGCGCCTACGCGGCCCCTGCCCCAGGCCAGGCCCTGCA
chr16	1230979	1246538	BRIDGE204	TPSAB1 ; TPSD1	15	+	22,21	0,15538	SE colon	AGCCGCGCCTACGCGGCCCCTGCCCCAGGCCAGGCCCTGCAGC
chr16	1230979	1246538	BRIDGE205	TPSAB1 ; TPSD1	230	+	22,21	0,15538	SE adipose	AGCCGCGCCTACGCGGCCCCTGCCCCAGGCCAGGCCCTGCAGC
chr16	1230979	1246538	BRIDGE206	TPSAB1 ; TPSD1	24	+	22,21	0,15538	SE lymphnode	AGCCGCGCCTACGCGGCCCCTGCCCCAGGCCAGGCCCTGCAGC
chr16	1230981	1246538	BRIDGE207	TPSAB1 ; TPSD1	20	+	20,21	0,15536	SE testes	CCGCGCCTACGCGGCCCCTGCCCCAGGCCAGGCCCTGCAGC
chr16	1544028	1547954	BRIDGE208	uc010brs.1 ; IFT140	4	-	14,18	0,3908	SE testes	TCTGGTTTCAGGCTCTTTTGATGAGCTTGATG
chr16	2604029	2687941	BRIDGE209	PRO0461 ; KCTD5	5	+	41,34	0,83878	PE brain	ACACGGCAAGCTGGTGATTAACAAAGACCTCGCGGAGGAAGGAGTGTTGGAGGAAGCAGAATTTTACAATATCAC
chr16	2604030	2687933	BRIDGE210	PRO0461 ; KCTD5	6	+	40,26	0,83877	PE UHR	CACGGCAAGCTGGTGATTAACAAAGACCTCGCGGAGGAAGGAGTGTTGGAGGAAGCAGAATTTTAC
chr16	14717513	14760331	BRIDGE211	uc002dcr.2 ; uc002dct.2	5	+	41,27	0,42791	PE UHR	GTTATAAATTTGCCATCTCCCTCTGCACAAGTTACCTTTGTGTGTCTTTCCTGAAGACTATCTTCCCG
chr16	14721559	14763708	BRIDGE212	uc002dcr.2 ; uc002dct.2	6	+	33,39	0,42110	PE UHR	AATCAATGGAAAGAGGAAGACCGCCAAAGAACATCTGAGGAAACTAAGCATGAAAGAACGTGAGCACGGAGA
chr16	14725699	14765003	BRIDGE213	uc002dcr.2 ; uc002dct.2	7	+	37,38	0,39266	PE UHR	GTTGCGGCGGCGGGCAGAGGACTACTACAGATGCAAAATCACCCCTTCTGCAAGAAAGCCTCTTTGCAACCGGGT
chr16	18321322	18362568	BRIDGE214	uc010bvt.1 ; LOC339047	6	-	36,41	0,41205	PE UHR	CGCCGCCGCAACGCTTGCGCACGTTGAAACATTTCCATGTAGGTGTGTATTTCTTTCATATCCAATTTCCCATTTTC
chr16	18322443	18365620	BRIDGE215	uc010bvt.1 ; LOC339047	8	-	39,36	0,43141	PE UHR	TCTCTGTGCTCACGTTCTTTCATGCTTAGTTTCCTCAGATGTTCTTTGGCGGTCTTCCTCTTTCCATTGATTTTG
chr16	21366003	21799043	BRIDGE216	LOC100271836 ; uc002diu.1	2	-	16,34	0,433006	PE brain	GTGGAATAAGACAGTCCTCTGTTGAAAGTCTGTTAGAAACTGTGGTCTCC
chr16	21371575	21804029	BRIDGE217	LOC100271836 ; uc002diu.1	2	-	30,34	0,432420	PE brain	GTTTGGACAGCACACTTTTTCTGGATTCACCATTCAGACAATGTTTCAGGCTGGCACTCTTACA
chr16	21994482	21999542	BRIDGE218	C16orf52 ; uc002dkc.1	8	+	39,25	0,5035	PE brain	AAGCTACAAAATATGCTCGATGGATAGCATTCACTGGAATGATCCTTTTCTGTATGGCTGCCCT
chr16	28263367	28377386	BRIDGE219	LOC440350 ; LOC440350	2	-	38,34	0,113985	PE UHR	ACCCAGTTGCAAAGAGGCTTTCTTGCAGAAGGGGGGATTTTGCATTTGTGGTAGTCCTCTGCCCGCCGCCGC
chr16	28263549	28381520	BRIDGE220	LOC440350 ; LOC440350	2	-	26,25	0,117946	PE brain	ACTCTTGCGCACGTTGAAACATTTTCTGTTTTCTGGCGGTCTTCCTCTTTC
chr16	28381887	28385582	BRIDGE221	uc002dpk.1 ; uc002dpl.2	2	-	16,41	0,3654	PE brain	TCTTCAGGAAAGACACACAAAGGCAACTTGTGCAGAAGAGAACGTTAAATGTGTAAC
chr16	28571150	28689439	BRIDGE222	LOC440350 ; LOC440350	2	+	36,30	0,118259	PE brain	CAAAATCAATGGAAAGAGGAAGACCGCCAGAAAACAGAAAATGTTTCAACGTGCGCAAGAGTTGCG
chr16	28571167	28969354	BRIDGE223	uc002dqq.1 ; uc010byr.1	2	+	19,31	0,398156	PE UHR	GGAAGACCGCCAGAAAACAGAAAATGTTTCAACGTGCGCAAGAGTTGCGG
chr16	29356829	29458754	BRIDGE224	uc002dsn.1 ; LOC440354	2	-	36,35	0,101890	PE brain	CAGTGCACTAGTTGAACACGGCAAACATCAACACATCTCTGTAAAAGATCATCTGGCAAGGAAGAGGACAG
chr16	29777802	29791028	BRIDGE225	CDIPT ; SEZ6L2	3	-	12,20	0,13206	SE brain	CTCCCGCGTATCCCCAGCTTCATACAGCGGGT
chr16	29948317	29954189	BRIDGE226	FAM57B ; uc002dvv.1	5	-	20,17	0,5855	SE testes	CCTGGACAGAGGACACCAGCTTGGATGCTACCAGGAC
chr16	30865756	30872020	BRIDGE227	FBXL19 ; ORAI3	1	+	14,14	0,6250	SE colon	CCTCAATCTTGCTGGTGGCCATGGTGGA
chr16	30867374	30868124	BRIDGE228	FBXL19 ; ORAI3	4	+	16,14	0,736	SE testes	TATCCACATACCTCAGGATGAAGGGCGGCG
chr16	32687239	32688550	BRIDGE229	uc002edf.1 ; uc002edg.1	8	+	45,42	0,1269	PE UHR	GGAACGAGGGTCATGAGAGGTGTGGACTGGAAATGGGGCGATCAGGATGGGCCTCCTCCAGGCCTAGGCCAAGTGATTGGTGAGCTG
chr16	32687240	32688550	BRIDGE230	uc002edf.1 ; uc002edg.1	14	+	44,42	0,1268	PE brain	GAACGAGGGTCATGAGAGGTGTGGACTGGAAATGGGGCGATCAGGATGGGCCTCCTCCAGGCCTAGGCCAAGTGATTGGTGAGCTG
chr16	33019498	33020810	BRIDGE231	uc002edm.1 ; uc002edl.1	20	-	43,45	0,1267	PE brain	CCAGCTCACCAATCACTTGGCCTAGGCCTGGAGGAGGCCCATCCTGATCGCCCCATTTCCAGTCCACACCTCTCATGACCCTCGTTCC
chr16	33019501	33020806	BRIDGE232	uc002edm.1 ; uc002edl.1	3	-	40,41	0,1264	PE UHR	GCTCACCAATCACTTGGCCTAGGCCTGGAGGAGGCCCATCCTGATCGCCCCATTTCCAGTCCACACCTCTCATGACCCTCG
chr16	55208969	55227893	BRIDGE233	MT1L ; uc002ejo.1	26	+	34,42	0,18882	PE brain	CTCGAAATGGACCCCAACTGCTCCTGCGCCACTGGTGGCTCCTGCACGTGCGCCGGCTCCTGCAAGTGCAAAGAGT
chr16	55209640	55218303	BRIDGE234	MT1L ; MT1E	1	+	17,11	0,8652	SE adipose	AACCTCCTGCAAGAAGAGCTGCTGTTCC
chr16	55217270	55230695	BRIDGE235	MT1E ; MT1A	4	+	22,19	0,13406	SE colon	CCCAACTGCTCTTGCGCCACTGGTGGCTCCTGCACCTGCAC
chr16	55224792	55269088	BRIDGE236	MT1M ; MT1IP	1	+	26,24	0,44272	PE UHR	GTGCAAATGCACCTCCTGCAAGAAGAGCTGCTGCTCCTGCTGCCCCGTGG
chr16	66568164	66581463	BRIDGE237	DPEP3 ; DPEP2	1	-	15,13	0,13286	SE testes	TGTGGTCAAAGTGATCTGCCACAGTGGA
chr17	1559592	1566218	BRIDGE238	ENST00000330676 ; C17orf91	2	-	33,45	0,6581	PE brain	ACAGCAGGTCAGCTCCGTCTGCCAGGAAGTAACCTGGTGCTGGGTGTGGGGGTTGCTGCACGAGGGGGAGCAAATCAC
chr17	5343982	5345796	BRIDGE239	uc002gcf.1 ; NLRP1	2	-	12,16	0,1798	SE colon	CGACAACAAAGTCTGCGGTCTACTCAGG
chr17	18265032	18273748	BRIDGE240	ENST00000332088 ; ENST00000300992	1	+	23,27	0,8689	PE UHR	ACCTGAAGAAGAACCATGAGGAGGAGATGAACGCCCCGCGAGGCCAGGTG
chr17	20260552	20268536	BRIDGE241	uc002gwx.2 ; ENST00000342174	11	+	44,40	0,7944	PE brain	CTCTCATTACGCTTGATTGCCATTGACAGCTTGATGTAAGTCAGGTTGTAGATGAGCATGAGAGTGTGGAGCAGAGTTGGCGAG
chr17	23961832	23962928	BRIDGE242	LOC645851 ; FLJ25006	1	-	12,16	0,1080	SE brain	CTGGCATAAGAGCTCGTTCATCTAGAAG
chr17	31520625	31609450	BRIDGE243	TBC1D3B ; TBC1D3C	2	-	20,45	0,88780	PE brain	GCCATTTGGGCTGTGAAATCCCTGCAGGGAGTGCCTCTCACTGGCCAGCAGCTGCACCAGTGCCC
chr17	31521445	31825105	BRIDGE244	TBC1D3B ; TBC1D3H	3	-	37,19	0,303641	PE UHR	CGGCGATGTGGCTCAGGTCCCTGCAGTAGCCCACCTCCGGGTTATACTCCTCATAT
chr17	31521465	31610104	BRIDGE245	TBC1D3B ; TBC1D3C	2	-	17,35	0,88604	PE UHR	CTGCAGTAGCCCACCTCCGGGTTATACTCCTCATATGCCAGGAGGATGTGGA
chr17	31523403	31611831	BRIDGE246	TBC1D3B ; TBC1D3C	4	-	33,22	0,88406	PE UHR	CTCAGATGACCTCTTGCCCTTCTCCTTCATGATCTGGTATCTTCCGGGGTTTTTC
chr17	31523847	31612397	BRIDGE247	TBC1D3B ; TBC1D3C	3	-	26,36	0,88514	PE brain	ATTCCCTTGTACGCTCGATCTATGAGCTTTCTGCTGCTTTTGTATTTCTCCCAGTCTCCCAG
chr17	33419810	33600581	BRIDGE248	TBC1D3E ; TBC1D3F,TBC1D3E,TBC1D3	2	-	38,13	0,180758	PE brain	TCGCCTCCCGCGCAGTCAGAGGAGGCAGCTCCGTCTCATGTACAATCCCCA
chr17	33547998	33598718	BRIDGE249	TBC1D3F,TBC1D3E,TBC1D3,TBC1D3D ; TBC1D3F,TBC1D3E,TBC1D3	2	-	15,36	0,50684	PE UHR	CGCTCGATCTATGAGCTTTCTGCTGCTTTTGTATTTCTCCCAGTCTCCCAG
chr17	36775054	36789373	BRIDGE250	KRT33B ; KRT34	1	-	24,26	0,14293	PE brain	CACCTGCTTGTTCAGCTCCTCGGTCTGCGTGGCGAACCATTGCTCCACTT
chr17	36776396	36791532	BRIDGE251	KRT33B ; KRT34	1	-	8,42	0,15094	PE UHR	TCTGGTACTTGCTTCTGAAGTCGTCAGAGGCCAGCTTGGCATTGTCAATG
chr17	36789214	36805284	BRIDGE252	KRT34 ; KRT31	5	-	42,45	0,16025	PE brain	CTGCTCTGAGCTGGATACCACCTGCTTGTTCAGCTCCTCGGTCTGCGTGGTGAACCATTGCTCCACTTCCCTGCGGTTGGTTTCCAC
chr17	36925428	36993349	BRIDGE253	KRT15 ; KRT14	4	-	42,21	0,67900	PE UHR	GCGGCACTCTGTCTCGGCCAGTGAGTTCTCCAGCCCAGCTTTCATGCTGAGCTGGGACTGCAG
chr17	38247130	38254639	BRIDGE254	PSME3 ; AOC2	1	+	17,11	0,7498	SE brain	CAGGGCCAGGGGACTCTGGCTGAAAAAC
chr17	40839213	40843400	BRIDGE255	ARHGAP27 ; uc002iiy.1	8	-	19,20	0,4167	SE lymphnode	GCTCCGGTGGGTCGTCCACCTGTGCCGGCAAGGCTCGAC
chr17	45604771	45607637	BRIDGE256	uc010dbn.1 ; SGCA	7	+	21,21	0,2845	SE testes	GCCAGACAGCGGGCCTGCACGCATCCAGATGGTCCACCACTG
chr17	63320717	63463713	BRIDGE257	BPTF ; KPNA2	2	+	26,26	0,142970	PE brain	TGGCGAGAATCTTTAGGACATACCAGCTTTCTCCCTTTGTCTCATAACCATG
chr17	64375876	64483911	BRIDGE258	ABCA8 ; ABCA9	4	-	43,41	0,107994	PE brain	CAAAATCACCCAGCTCCTGCTCCTTGGAGAGCTCCAGGAAAACCTGCTCCAGGGTAGACTGTGAGAGGCTGTACTCCTCCAGGT
chr18	3870098	3995154	BRIDGE259	DLGAP1 ; uc002kmm.2	15	-	42,39	0,125017	PE brain	GACACCCGGAAGTCAGGCTCCAGACCCGTCTTGGGCAGGGATTGTTCTTAGCGCCGTTGTCATTCAATCAGGAATTCTCTC
chr18	75765159	75776390	BRIDGE260	PQLC1 ; uc002lnm.1	1	-	12,16	0,11215	SE brain	ACCATCTTGATGCGTAACTACAACCACA
chr19	1042884	1059803	BRIDGE261	POLR2E ; SBNO2	4	-	11,22	0,16897	SE skelMuscle	TTGATGCCCACTTGCTTCTTCCTGTCCTTGGTC
chr19	5735428	5736410	BRIDGE262	MGC24975 ; DUS3L	16	-	22,17	0,965	SE testes	GGATGATACAGGTTCAAGGAGCCTGATGCGGATCCAGTC
chr19	6383169	6387474	BRIDGE263	SLC25A41 ; uc002mew.1	5	-	46,42	0,4263	PE brain	CCAGGACTTCCACGGGGACCATCAGCTGCTCTCCTGTGTCCAGTACCACATGGTCCTCTCCATAAGGCTGCTCATGGCATGACCACCG
chr19	11802450	11839128	BRIDGE264	ZNF440 ; ZNF439	1	+	42,8	0,36670	PE UHR	GAACATTGAATATGAGCACCAAAACCCCAGGAGAAACTTCAGGAGTGTCA
chr19	44112998	44128226	BRIDGE265	SARS2 ; ENST00000249399	2	-	11,17	0,15211	SE adipose	GCGTGTGCGGCCTGGAGGAGAAGCCTGG
chr19	45246521	45282519	BRIDGE266	ZNF780B ; ZNF780A	1	-	22,28	0,35970	PE UHR	CATCCCTGAATGTCACTGATCCATGGACCATGTTGCTAGAATTACAAAAC
chr19	45884726	45890709	BRIDGE267	NUMBL ; ADCK4	2	-	14,14	0,5969	SE brain	CTCCGGGGTCCGCCCTTGGTTTCAAAGC
chr19	49203067	49344806	BRIDGE268	ZNF230 ; ZNF234	2	+	18,43	0,141696	PE UHR	AAAATGACCACATTCAAGGAGGGACTGACCTTCAAGGATGTGGCTGTGGTCTTCACTGAGG
chr19	49256542	49297143	BRIDGE269	ZNF223 ; ZNF224	1	+	32,18	0,40583	PE UHR	GCTGGAGAACTTCAGGAACCTGCTGTCAGTGGGACATCAAGCATTCCACA
chr19	49278063	49326857	BRIDGE270	ZNF284 ; ZNF225	1	+	35,15	0,48779	PE brain	CATGGAGACAGCAACCCAAAGAGAAGGGAATTCAGGAGGCAAGATCCAAA
chr19	53657244	53665503	BRIDGE271	KCNJ14 ; CYTH2	1	+	11,17	0,8242	SE brain	GCGTGCGCAGCCTGCTGGTGGAGATTCA
chr19	55530024	55554852	BRIDGE272	NAPSB ; NAPSA	2	-	18,44	0,24784	PE brain	CGTGAGCCCACCTTCACACGCTCCATGTGGATCTGCCAGTAGGCAGGGACCGTGACTGGCAC
chr19	56220718	56224421	BRIDGE273	KLK11 ; KLK12	2	-	16,12	0,3691	SE testes	CGGGCCCCAGGTTCCTTTGCAAATATAG
chr19	57092011	57220831	BRIDGE274	ZNF649 ; ZNF614	2	-	32,36	0,128784	PE brain	TCCACAGCCACATCCTCCAGGGTCAGTGATTCCTGGGTCTTGATCATTTTCTTCTGTGCTCAGAAAAT
chr19	57279919	57364738	BRIDGE275	ZNF841 ; ZNF836	2	-	24,26	0,84793	PE brain	TAATTAATTCTTTAAAAGTCAAATCTCGTAGGCCTGGCGTGGTGGCTCCC
chr19	57584335	57589891	BRIDGE276	uc002pze.1 ; uc002pzf.1	2	-	33,36	0,5520	PE UHR	TCTGAGACAAGCAAGTCTCTTCTGTTTATGAGCCCTTTGTAGGTTCCAGAGGCCACTTACATCCTTTGA
chr19	57996745	58044179	BRIDGE277	ZNF28 ; ZNF468	2	-	22,28	0,47406	PE UHR	ATCATGCATTTGGAAGAGATATCCAGGGAGACGAGGTTCCTATAATTCTC
chr19	58044251	58059120	BRIDGE278	ZNF468 ; uc010eqi.1	1	-	27,23	0,14846	PE UHR	GGCCACGTCCCTGAATGTCAATAGACCCCACAGACTCCAGGTTCCTGTAG
chr19	58641391	58678854	BRIDGE279	ZNF761 ; ZNF813	1	+	11,39	0,37424	PE brain	TGAGATTACAGGATTGACTTCTAAAGACTCTTGGTATGTGAGGAAGAAAC
chr19	59475953	59495968	BRIDGE280	LILRB2 ; LILRA3	2	-	13,17	0,19998	SE lymphnode	CCCAGACTCAGCCCGAGACAGATCAGGACC
chr19	59495119	59514987	BRIDGE281	LILRA3 ; LILRA5	1	-	8,42	0,19826	PE brain	GCTGTAGGCTGTCACCACCAGCTCCAGGGGGTCGCTGGGCTCTGACCAGC
chr19	59797734	59834793	BRIDGE282	LILRA1 ; LILRB1	1	+	19,31	0,37028	PE brain	CGGACCCACGTGCAGGCAGGGCACCTCCCCAAGCCCACCCTCTGGGCTGA
chr19	59901091	59913165	BRIDGE283	ENST00000403602 ; LILRP2	2	+	14,15	0,12059	SE lymphnode	GATTCTGCCCTCAGGCGTGTCTAGGAAGC
chr20	2403462	2421364	BRIDGE284	uc002wgc.1 ; ZNF343	1	-	30,20	0,17882	PE brain	GATGCCTTGCAACTCAATTAGTTTGCCAATCCAATGAGAGAAGATTCCTG
chr20	19728347	19818246	BRIDGE285	uc002wrm.1 ; RIN2	4	+	44,37	0,89862	PE brain	GCTGAACTGCAGTGGGAGAGGAGAAGAGATGCTGGCGTGAAGGGGAGTCCCCGGCGTGCAGTGGAGCCTCGCTGGGGGAAA
chr20	36818063	36823726	BRIDGE286	ACTR5 ; ENST00000362821	1	+	33,17	0,5646	PE UHR	CTCGAGGTGGATGTGGTAGACAGCAAGCCAGAGCTGCATGCTTGGTCGAA
chr22	15908287	15957976	BRIDGE287	CECR7 ; IL17RA	3	+	29,25	0,49664	PE brain	GCAGCATGTAAAGTCAGTGACAGCCCCATGGGCTAAACTGCACGGTCAAGAATA
chr22	19375534	19387942	BRIDGE288	POM121L4P ; TMEM191A	13	+	11,22	0,12386	SE testes	AGCTGCAGCAGGACGCGCTGCAGACAGCGGAGG
chr22	23158380	23167978	BRIDGE289	uc003aaa.1 ; uc003aad.1	2	-	22,19	0,9579	SE liver	CCAGGGGGGCTGAGAAGTTGGCCTTTCACTCTCTGGCTGCT
chr22	41240209	41302493	BRIDGE290	RRP7A ; RRP7B	11	-	45,32	0,62252	PE UHR	CTCCTCGTCAGGGACCCCCTCCTCCTCCTTGGCCTTAGCTTCTTCCTCAGCGATCTTCTGGTCATATGCCTCCATGA
chr22	41240687	41302973	BRIDGE291	RRP7A ; RRP7B	9	-	42,43	0,62243	PE brain	CCTCAGGGTCGGGCACAGAGTCTGCGTAGTCACTGATCCACTTGTGAATGCCACTCTTCACAGGGTGGCTCTCTGTGGACACCAG
chr22	41241188	41303835	BRIDGE292	RRP7A ; RRP7B	7	-	30,42	0,62605	PE brain	CTGGAACACCACATAGGCTACCTGGAAACCCGGAACTGGCTTTGGATGAAAAAACTTCGACCTTGACTCCCA
chr22	41242044	41306208	BRIDGE293	RRP7A ; RRP7B	11	-	42,42	0,64122	PE UHR	CTGGACGAGGCCACAGGTGGACAGGAGGCGGGACAGGCTCTCCTCTGTGCAGTATGGGGGCACATTGAAGACAAAAAGAGTCCT
chr22	41242068	41306205	BRIDGE294	RRP7A ; RRP7B	7	-	18,39	0,64098	PE brain	GAGGCGGGACAGGCTCTCCTCTGTGCAGTATGGGGGCACATTGAAGACAAAAAGAGT
chrX	3821350	3833396	BRIDGE295	uc004crn.2 ; uc010ndg.1	1	-	42,8	0,12038	PE UHR	CCAGGGCTGGTTGCAAGCTGAGTTGTAGGGGTGACAGTTCACCCAGGCCA
chrX	51657984	51949424	BRIDGE296	MAGED1 ; MAGED4B,MAGED4	14	+	45,37	0,291403	PE UHR	TGATTCTGGGTGTCATCTTCATGAATGGCAACCGTGCCAGTGAGGCTGTCCTCTGGGAGGCACTACGCAAGATGGGACTGCG
chrX	52544978	52560520	BRIDGE297	XAGE1E,XAGE1B,XAGE1D,XAGE1A,XAGE1C ; XAGE1E,XAGE1B,XAGE1D,XAGE1A,XAGE1C	2	-	16,42	0,15500	PE UHR	TGTGGTTGCTCTTCACCTGCTTCTGGCATTTTACAGTGTTCCTCTTTAGGTATTATCT
chrX	54856139	54969779	BRIDGE298	MAGED2 ; TRO	9	+	43,39	0,113601	PE UHR	CTTCTTAGCATCATCTTCATGAATGGAAATCGGTCCAGTGAGGCTGTCATCTGGGAGGTGCTGCGCAAGTTGGGGCTGCGCC
chrX	101794443	101855813	BRIDGE299	GPRASP1 ; GPRASP2	9	+	39,41	0,61329	PE brain	GAAAGGCAAGGAGGAGGAGACTGGCTCACACCTCTGGAGGACCCCCTTCTGTCAGCTGTGGGGCTTGACACCACTTGAAC
chrX	151653906	151674372	BRIDGE300	CSAG1 ; uc004fgl.1	12	+	45,38	0,20428	PE UHR	GTGGAACTGGATTCTTCCTGGATGGGGATCCAGATGGAGGTGGAGGGTTGATTTGGGAAGCAGAGCACAGCAGCCCAAATTTG
chrX	152930511	152947642	BRIDGE301	IRAK1 ; MECP2	1	-	11,17	0,17114	SE heart	GAAATTCATCATGGCAGCAGGAGGACAA
1) Number of spliced reads supporting the junction
2) Start position of each junction anchor, relative to the junction start
3) PE – Paired-end reads; SE – Single-end reads
