# Supplementary material for: Most “Dark Matter” Transcripts Are Associated With Known Genes
Source: PLoS Biol. 2010 May 18;8(5):e1000371. doi: 10.1371/journal.pbio.1000371 (PMC2872640; doi:10.1371/journal.pbio.1000371)
Supplement: Table S7 — Alternative splice junctions connecting to unannotated upstream promoters in the human genome. (0.07 MB XLS) [file pbio.1000371.s015.xls]

## Sheet: Sheet1
Table S7. Alternative splice junctions connecting to unannotated upstream promoters in the human genome
chr	start	end	id	coverage 1)	strand	anchor_sizes	anchor_starts 2)	gene / transcript IDs	annotation_source	junction_type 3)
chr1	2331720	2334939	JUNC001	2	-	30,44	0,3175	PEX10	RefSeq gene	alternative
chr1	2331734	2333710	JUNC002	2	-	16,21	0,1955	PEX10	RefSeq gene	annotated
chr1	2507876	2508403	JUNC003	1	+	14,14	0,513	C1orf93	RefSeq gene	alternative
chr1	2508232	2508402	JUNC004	1	+	15,13	0,157	C1orf93	RefSeq gene	annotated
chr1	24701500	24713400	JUNC005	1	+	40,10	0,11890	RCAN3	RefSeq gene	alternative
chr1	24702169	24713419	JUNC006	2	+	25,29	0,11221	RCAN3	RefSeq gene	annotated
chr1	26310456	26313410	JUNC007	6	+	42,41	0,2913	PDIK1L	RefSeq gene	alternative
chr1	26310976	26313380	JUNC008	1	+	17,11	0,2393	PDIK1L	RefSeq gene	annotated
chr1	26986872	26989852	JUNC009	2	+	12,16	0,2964	PIGV	RefSeq gene	alternative
chr1	26987050	26989847	JUNC010	2	+	17,11	0,2786	PIGV	RefSeq gene	alternative
chr1	26987331	26989849	JUNC011	1	+	15,13	0,2505	PIGV	RefSeq gene	annotated
chr1	43766988	43776495	JUNC012	8	+	26,40	0,9467	PTPRF	RefSeq gene	alternative
chr1	43769307	43776486	JUNC013	12	+	41,31	0,7148	PTPRF	RefSeq gene	annotated
chr1	45923844	45924696	JUNC014	3	-	35,26	0,826	GPBP1L1	RefSeq gene	annotated
chr1	45923862	45925262	JUNC015	1	-	17,11	0,1389	GPBP1L1	RefSeq gene	alternative
chr1	52871283	52881156	JUNC016	1	+	16,34	0,9839	FAM159A	RefSeq gene	alternative
chr1	52871893	52881130	JUNC017	1	+	42,8	0,9229	FAM159A	RefSeq gene	annotated
chr1	84808963	84820590	JUNC018	2	-	28,42	0,11585	CTBS	RefSeq gene	alternative
chr1	84808974	84812520	JUNC019	1	-	17,11	0,3535	CTBS	RefSeq gene	annotated
chr1	144286722	144289456	JUNC020	6	+	39,38	0,2696	PIAS3	RefSeq gene	alternative
chr1	144287442	144289429	JUNC021	1	+	17,11	0,1976	PIAS3	RefSeq gene	annotated
chr1	149165432	149166815	JUNC022	2	+	16,12	0,1371	SETDB1	RefSeq gene	alternative
chr1	149165528	149166840	JUNC023	3	+	35,37	0,1275	SETDB1	RefSeq gene	annotated
chr1	152203160	152207636	JUNC024	2	+	17,15	0,4461	CREB3L4	RefSeq gene	alternative
chr1	152206969	152207634	JUNC025	1	+	15,13	0,652	CREB3L4	RefSeq gene	alternative
chr1	152207242	152207636	JUNC026	2	+	22,15	0,379	CREB3L4	RefSeq gene	alternative
chr1	152207271	152207659	JUNC027	2	+	13,38	0,350	CREB3L4	RefSeq gene	annotated
chr1	204046818	204048580	JUNC028	8	-	20,22	0,1740	SLC41A1	RefSeq gene	annotated
chr1	204046820	204049466	JUNC029	7	-	18,21	0,2625	SLC41A1	RefSeq gene	alternative
chr1	242278897	242283731	JUNC030	17	+	21,19	0,4815	ZNF238	RefSeq gene	alternative
chr1	242281223	242283729	JUNC031	1	+	11,17	0,2489	ZNF238	RefSeq gene	alternative
chr1	242281352	242283731	JUNC032	4	+	17,19	0,2360	ZNF238	RefSeq gene	annotated
chr2	27335288	27339199	JUNC033	3	-	18,16	0,3895	SLC30A3	RefSeq gene	annotated
chr2	27335290	27340393	JUNC034	1	-	16,12	0,5091	SLC30A3	RefSeq gene	alternative
chr2	69801461	69862193	JUNC035	6	+	46,38	0,60694	ANXA4	RefSeq gene	alternative
chr2	69822776	69862197	JUNC036	7	+	35,42	0,39379	ANXA4	RefSeq gene	annotated
chr2	85642259	85659657	JUNC037	3	+	19,15	0,17383	VAMP8	RefSeq gene	alternative
chr2	85658263	85659658	JUNC038	3	+	20,16	0,1379	VAMP8	RefSeq gene	annotated
chr2	85762129	85775968	JUNC039	2	+	13,15	0,13824	GNLY	RefSeq gene	alternative
chr2	85775083	85775967	JUNC040	3	+	21,14	0,870	GNLY	RefSeq gene	annotated
chr2	113015580	113021484	JUNC041	2	+	12,16	0,5888	POLR1B	RefSeq gene	alternative
chr2	113021214	113021489	JUNC042	5	+	13,21	0,254	POLR1B	RefSeq gene	annotated
chr2	176750438	176761434	JUNC043	3	-	30,42	0,10954	uc002uku.2	UCSC transcript	alternative
chr2	176750451	176750705	JUNC044	14	-	17,21	0,233	uc002uku.2	UCSC transcript	annotated
chr2	201924384	201935591	JUNC045	2	-	35,30	0,11177	ALS2CR12	RefSeq gene	alternative
chr2	201924403	201929966	JUNC046	2	-	16,17	0,5546	ALS2CR12	RefSeq gene	annotated
chr2	213721580	213723177	JUNC047	2	-	33,28	0,1569	IKZF2	RefSeq gene	annotated
chr2	213721600	213725131	JUNC048	1	-	13,37	0,3494	IKZF2	RefSeq gene	alternative
chr2	219960111	219972851	JUNC049	3	-	18,20	0,12720	DNPEP	RefSeq gene	alternative
chr2	219960117	219960745	JUNC050	4	-	12,21	0,607	DNPEP	RefSeq gene	annotated
chr2	238851301	238862051	JUNC051	3	-	34,28	0,10722	PER2	RefSeq gene	alternative
chr2	238851317	238861740	JUNC052	2	-	18,12	0,10411	PER2	RefSeq gene	annotated
chr2	242278729	242292756	JUNC053	2	+	12,16	0,14011	ING5	RefSeq gene	alternative
chr2	242290178	242292761	JUNC054	2	+	12,21	0,2562	ING5	RefSeq gene	annotated
chr3	47819451	47821831	JUNC055	1	+	38,12	0,2368	DHX30	RefSeq gene	alternative
chr3	47819685	47821839	JUNC056	8	+	21,20	0,2134	DHX30	RefSeq gene	annotated
chr3	51982945	51986938	JUNC057	1	+	16,12	0,3981	ABHD14A	RefSeq gene	alternative
chr3	51984245	51986943	JUNC058	4	+	15,17	0,2681	ABHD14A	RefSeq gene	annotated
chr3	148594377	148613022	JUNC059	2	+	42,28	0,18617	ZIC1	RefSeq gene	alternative
chr3	148611549	148613013	JUNC060	6	+	22,19	0,1445	ZIC1	RefSeq gene	annotated
chr3	180805219	180817486	JUNC061	2	+	17,22	0,12245	NDUFB5	RefSeq gene	alternative
chr3	180816509	180817481	JUNC062	2	+	22,17	0,955	NDUFB5	RefSeq gene	annotated
chr3	186783263	186790609	JUNC063	1	+	36,14	0,7332	SENP2	RefSeq gene	alternative
chr3	186786979	186790615	JUNC064	4	+	17,20	0,3616	SENP2	RefSeq gene	annotated
chr4	55682100	55686887	JUNC065	1	-	14,14	0,4773	KDR	RefSeq gene	alternative
chr4	55682102	55686166	JUNC066	1	-	12,16	0,4048	KDR	RefSeq gene	annotated
chr4	145784303	145786325	JUNC067	1	-	33,17	0,2005	uc003ijq.1	UCSC transcript	annotated
chr4	145784310	145787608	JUNC068	3	-	26,40	0,3258	uc003ijq.1	UCSC transcript	alternative
chr4	152366651	152366782	JUNC069	2	-	37,13	0,118	SH3D19	RefSeq gene	annotated
chr4	152366666	152368374	JUNC070	3	-	22,13	0,1695	SH3D19	RefSeq gene	alternative
chr4	159344298	159352071	JUNC071	3	+	12,17	0,7756	TMEM144	RefSeq gene	alternative
chr4	159351166	159352076	JUNC072	167	+	22,22	0,888	TMEM144	RefSeq gene	annotated
chr5	32567744	32624389	JUNC073	2	+	35,15	0,56630	SUB1	RefSeq gene	alternative
chr5	32621442	32624404	JUNC074	30	+	46,30	0,2932	SUB1	RefSeq gene	annotated
chr5	43591839	43593214	JUNC075	4	-	19,16	0,1359	PAIP1	RefSeq gene	annotated
chr5	43591847	43593511	JUNC076	2	-	11,17	0,1647	PAIP1	RefSeq gene	alternative
chr5	56505498	56507053	JUNC077	8	+	12,22	0,1533	GPBP1	RefSeq gene	alternative
chr5	56505782	56507046	JUNC078	1	+	13,15	0,1249	GPBP1	RefSeq gene	annotated
chr5	110101827	110105666	JUNC079	3	+	20,20	0,3819	SLC25A46	RefSeq gene	alternative
chr5	110102982	110105668	JUNC080	12	+	20,22	0,2664	SLC25A46	RefSeq gene	annotated
chr5	132020818	132023020	JUNC081	2	+	17,12	0,2190	IL13	RefSeq gene	alternative
chr5	132021930	132023024	JUNC082	2	+	21,16	0,1078	IL13	RefSeq gene	annotated
chr5	133888003	133899458	JUNC083	1	+	16,12	0,11443	PHF15	RefSeq gene	alternative
chr5	133889581	133899464	JUNC084	3	+	19,18	0,9865	PHF15	RefSeq gene	alternative
chr5	133889854	133899458	JUNC085	3	+	21,12	0,9592	PHF15	RefSeq gene	annotated
chr5	175892107	175896558	JUNC086	2	-	16,12	0,4439	RNF44	RefSeq gene	annotated
chr5	175892108	175897350	JUNC087	1	-	15,13	0,5229	RNF44	RefSeq gene	alternative
chr5	176786215	176790495	JUNC088	2	+	11,17	0,4263	GRK6	RefSeq gene	alternative
chr5	176786471	176790512	JUNC089	19	+	33,34	0,4007	GRK6	RefSeq gene	annotated
chr6	33025624	33026294	JUNC090	14	-	20,21	0,649	HLA-DMA	RefSeq gene	annotated
chr6	33025632	33044122	JUNC091	3	-	12,21	0,18469	HLA-DMA	RefSeq gene	alternative
chr6	44202845	44210295	JUNC092	2	+	11,20	0,7430	TMEM63B	RefSeq gene	alternative
chr6	44203374	44210292	JUNC093	4	+	19,17	0,6901	TMEM63B	RefSeq gene	annotated
chr6	46757290	46771546	JUNC094	3	+	45,30	0,14226	TDRD6	RefSeq gene	alternative
chr6	46769848	46771535	JUNC095	3	+	22,19	0,1668	TDRD6	RefSeq gene	annotated
chr6	86407867	86410201	JUNC096	2	-	21,15	0,2319	SYNCRIP	RefSeq gene	alternative
chr6	86407875	86409248	JUNC097	1	-	13,15	0,1358	SYNCRIP	RefSeq gene	annotated
chr6	105505038	105512677	JUNC098	1	+	39,11	0,7628	LIN28B	RefSeq gene	alternative
chr6	105511787	105512698	JUNC099	3	+	41,32	0,879	LIN28B	RefSeq gene	annotated
chr6	160130889	160131983	JUNC100	30	+	21,22	0,1072	MRPL18	RefSeq gene	alternative
chr6	160131066	160131973	JUNC101	1	+	16,12	0,895	MRPL18	RefSeq gene	alternative
chr6	160131645	160131979	JUNC102	2	+	16,18	0,316	MRPL18	RefSeq gene	annotated
chr7	4967416	4982499	JUNC103	1	+	8,42	0,15041	RNF216L	RefSeq gene	alternative
chr7	4980303	4982470	JUNC104	1	+	15,13	0,2154	RNF216L	RefSeq gene	annotated
chr7	27114207	27128077	JUNC105	2	+	22,15	0,13855	ENST00000297027	ENSEMBL transcript	alternative
chr7	27120115	27128079	JUNC106	2	+	22,17	0,7947	ENST00000297027	ENSEMBL transcript	alternative
chr7	27122473	27128076	JUNC107	1	+	14,14	0,5589	ENST00000297027	ENSEMBL transcript	annotated
chr7	50314226	50329229	JUNC108	3	+	30,41	0,14962	IKZF1	RefSeq gene	alternative
chr7	50315047	50329209	JUNC109	7	+	17,21	0,14141	IKZF1	RefSeq gene	annotated
chr7	65212824	65230162	JUNC110	1	+	13,37	0,17301	CRCP	RefSeq gene	alternative
chr7	65217374	65230147	JUNC111	10	+	18,22	0,12751	CRCP	RefSeq gene	annotated
chr7	77152544	77168314	JUNC112	1	-	37,13	0,15757	uc003ugj.1	UCSC transcript	alternative
chr7	77152564	77163183	JUNC113	2	-	17,35	0,10584	uc003ugj.1	UCSC transcript	annotated
chr7	97337035	97376075	JUNC114	2	-	26,33	0,39007	ASNS	RefSeq gene	alternative
chr7	97337044	97339618	JUNC115	3	-	17,20	0,2554	ASNS	RefSeq gene	annotated
chr7	97737861	97749620	JUNC116	11	+	22,22	0,11737	BRI3	RefSeq gene	alternative
chr7	97749163	97749620	JUNC117	12	+	22,22	0,435	BRI3	RefSeq gene	annotated
chr7	128099535	128102982	JUNC118	1	+	32,18	0,3429	FAM71F2	RefSeq gene	alternative
chr7	128099818	128102979	JUNC119	5	+	22,15	0,3146	FAM71F2	RefSeq gene	annotated
chr7	138675883	138680808	JUNC120	124	+	22,22	0,4903	FMC1	RefSeq gene	alternative
chr7	138676786	138680806	JUNC121	5	+	22,20	0,4000	FMC1	RefSeq gene	annotated
chr8	28230450	28242603	JUNC122	3	+	39,33	0,12120	PNOC	RefSeq gene	alternative
chr8	28230730	28242612	JUNC123	7	+	22,42	0,11840	PNOC	RefSeq gene	annotated
chr8	87588441	87589854	JUNC124	3	-	16,18	0,1395	FAM82B	RefSeq gene	annotated
chr8	87588441	87595598	JUNC125	1	-	16,12	0,7145	FAM82B	RefSeq gene	alternative
chr8	93098731	93184293	JUNC126	11	-	36,33	0,85529	RUNX1T1	RefSeq gene	alternative
chr8	93098737	93157397	JUNC127	3	-	30,29	0,58631	RUNX1T1	RefSeq gene	annotated
chr8	120719926	120720188	JUNC128	14	-	22,20	0,242	ENPP2	RefSeq gene	alternative
chr8	120719926	120720188	JUNC129	14	-	22,20	0,242	ENPP2	RefSeq gene	annotated
chr8	145186958	145190612	JUNC130	14	-	18,22	0,3632	OPLAH	RefSeq gene	alternative
chr8	145186965	145187565	JUNC131	2	-	11,22	0,578	OPLAH	RefSeq gene	annotated
chr9	34571181	34579574	JUNC132	16	-	22,22	0,8371	CNTFR	RefSeq gene	annotated
chr9	34571181	34580248	JUNC133	3	-	22,21	0,9046	CNTFR	RefSeq gene	alternative
chr9	34571184	34580706	JUNC134	4	-	19,13	0,9509	CNTFR	RefSeq gene	alternative
chr9	135990754	135994795	JUNC135	4	+	31,33	0,4008	WDR5	RefSeq gene	alternative
chr9	135991101	135994801	JUNC136	6	+	42,39	0,3661	WDR5	RefSeq gene	annotated
chr9	137730752	137731480	JUNC137	5	-	41,44	0,684	SOHLH1	RefSeq gene	alternative
chr9	137730771	137731083	JUNC138	10	-	22,14	0,298	SOHLH1	RefSeq gene	annotated
chr9	138491919	138497825	JUNC139	2	-	38,43	0,5863	SEC16A	RefSeq gene	alternative
chr9	138491939	138497232	JUNC140	3	-	18,22	0,5271	SEC16A	RefSeq gene	annotated
chr10	8127464	8137270	JUNC141	2	+	20,15	0,9791	GATA3	RefSeq gene	alternative
chr10	8136820	8137299	JUNC142	26	+	40,44	0,435	GATA3	RefSeq gene	annotated
chr10	31647459	31648461	JUNC143	2	-	16,12	0,990	LOC220930	RefSeq gene	alternative
chr10	31647460	31647843	JUNC144	1	-	15,13	0,370	LOC220930	RefSeq gene	annotated
chr10	89564314	89567568	JUNC145	2	-	35,37	0,3217	ATAD1	RefSeq gene	annotated
chr10	89564329	89567915	JUNC146	8	-	20,12	0,3574	ATAD1	RefSeq gene	alternative
chr10	127386301	127397991	JUNC147	1	-	17,11	0,11679	uc001lim.1	UCSC transcript	annotated
chr10	127386304	127398068	JUNC148	1	-	14,14	0,11750	uc001lim.1	UCSC transcript	alternative
chr11	894841	904766	JUNC149	2	-	18,20	0,9905	CHID1	RefSeq gene	alternative
chr11	894842	900785	JUNC150	2	-	17,11	0,5932	CHID1	RefSeq gene	annotated
chr11	2278402	2280708	JUNC151	4	-	17,21	0,2285	uc001lvv.1	UCSC transcript	alternative
chr11	2278405	2279581	JUNC152	16	-	14,20	0,1156	uc001lvv.1	UCSC transcript	annotated
chr11	6473178	6475414	JUNC153	2	+	38,24	0,2212	C11orf47	RefSeq gene	alternative
chr11	6475120	6475412	JUNC154	4	+	17,22	0,270	C11orf47	RefSeq gene	annotated
chr11	7650658	7652075	JUNC155	4	-	40,43	0,1374	CYB5R2	RefSeq gene	alternative
chr11	7650676	7651540	JUNC156	11	-	22,16	0,848	CYB5R2	RefSeq gene	alternative
chr11	7650680	7651422	JUNC157	20	-	18,22	0,720	CYB5R2	RefSeq gene	alternative
chr11	7650684	7651239	JUNC158	2	-	14,14	0,541	CYB5R2	RefSeq gene	annotated
chr11	8940285	8943026	JUNC159	2	-	21,14	0,2727	TMEM9B	RefSeq gene	alternative
chr11	8940290	8942343	JUNC160	1	-	16,12	0,2041	TMEM9B	RefSeq gene	annotated
chr11	18228224	18245028	JUNC161	1550	+	15,22	0,16782	SAA1	RefSeq gene	alternative
chr11	18244398	18245027	JUNC162	14	+	21,21	0,608	SAA1	RefSeq gene	annotated
chr11	58094729	58100810	JUNC163	2	-	33,28	0,6053	LPXN	RefSeq gene	alternative
chr11	58094740	58099829	JUNC164	7	-	22,21	0,5068	LPXN	RefSeq gene	annotated
chr11	62135946	62138325	JUNC165	5	+	22,20	0,2359	ROM1	RefSeq gene	alternative
chr11	62136129	62138320	JUNC166	6	+	17,15	0,2176	ROM1	RefSeq gene	alternative
chr11	62137904	62138323	JUNC167	7	+	15,18	0,401	ROM1	RefSeq gene	annotated
chr11	64459493	64461568	JUNC168	1	-	15,13	0,2062	GPHA2	RefSeq gene	alternative
chr11	64459495	64459920	JUNC169	3	-	13,39	0,386	GPHA2	RefSeq gene	annotated
chr11	65997202	66006261	JUNC170	3	+	11,22	0,9037	DPP3	RefSeq gene	alternative
chr11	66004476	66006281	JUNC171	11	+	36,42	0,1763	DPP3	RefSeq gene	annotated
chr11	70837550	70843834	JUNC172	3	+	29,31	0,6253	NADSYN1	RefSeq gene	alternative
chr11	70842039	70843841	JUNC173	9	+	36,38	0,1764	NADSYN1	RefSeq gene	annotated
chr11	94113763	94167851	JUNC174	2	+	39,27	0,54061	AMOTL1	RefSeq gene	alternative
chr11	94141347	94167865	JUNC175	5	+	27,41	0,26477	AMOTL1	RefSeq gene	annotated
chr11	111254960	111258315	JUNC176	1	+	14,14	0,3341	C11orf1	RefSeq gene	alternative
chr11	111255523	111258315	JUNC177	2	+	16,14	0,2778	C11orf1	RefSeq gene	annotated
chr11	118284559	118285849	JUNC178	4	-	15,17	0,1273	BCL9L	RefSeq gene	annotated
chr11	118284561	118294761	JUNC179	20	-	13,17	0,10183	BCL9L	RefSeq gene	alternative
chr12	12401306	12405428	JUNC180	4	+	13,22	0,4100	LOH12CR1	RefSeq gene	alternative
chr12	12401690	12405436	JUNC181	1	+	20,30	0,3716	LOH12CR1	RefSeq gene	annotated
chr12	52187175	52187443	JUNC182	23	-	18,20	0,248	NPFF	RefSeq gene	annotated
chr12	52187175	52187896	JUNC183	2	-	18,12	0,709	NPFF	RefSeq gene	alternative
chr12	56452407	56453076	JUNC184	1	+	40,10	0,659	FAM119B	RefSeq gene	alternative
chr12	56452935	56453078	JUNC185	1	+	16,12	0,131	FAM119B	RefSeq gene	annotated
chr12	101393693	101398240	JUNC186	1	-	14,14	0,4533	IGF1	RefSeq gene	annotated
chr12	101393695	101399632	JUNC187	5	-	12,22	0,5915	IGF1	RefSeq gene	alternative
chr12	123023455	123024396	JUNC188	2	+	17,11	0,930	ZNF664	RefSeq gene	alternative
chr12	123023792	123024402	JUNC189	1	+	11,17	0,593	ZNF664	RefSeq gene	alternative
chr12	123023807	123024425	JUNC190	14	+	45,40	0,578	ZNF664	RefSeq gene	alternative
chr12	123024501	123038554	JUNC191	2	+	19,12	0,14041	ZNF664	RefSeq gene	annotated
chr13	75002362	75009810	JUNC192	2	-	41,10	0,7438	COMMD6	RefSeq gene	annotated
chr13	75002381	75021473	JUNC193	5	-	22,14	0,19078	COMMD6	RefSeq gene	alternative
chr13	100849480	100866702	JUNC194	4	-	37,38	0,17184	NALCN	RefSeq gene	annotated
chr13	100849503	100867001	JUNC195	1	-	14,36	0,17462	NALCN	RefSeq gene	alternative
chr14	20969816	20994065	JUNC196	5	-	41,35	0,24214	CHD8	RefSeq gene	alternative
chr14	20969843	20975206	JUNC197	1	-	14,14	0,5349	CHD8	RefSeq gene	annotated
chr14	22838646	22846253	JUNC198	1	+	15,13	0,7594	BCL2L2	RefSeq gene	alternative
chr14	22841439	22846254	JUNC199	4	+	14,14	0,4801	BCL2L2	RefSeq gene	alternative
chr14	22845975	22846253	JUNC200	2	+	15,13	0,265	BCL2L2	RefSeq gene	annotated
chr14	23680324	23680532	JUNC201	10	-	41,46	0,162	FAM158A	RefSeq gene	annotated
chr14	23680354	23680678	JUNC202	1	-	11,17	0,307	FAM158A	RefSeq gene	alternative
chr14	95070728	95080052	JUNC203	2	+	12,16	0,9308	GLRX5	RefSeq gene	alternative
chr14	95071453	95080047	JUNC204	2	+	21,11	0,8583	GLRX5	RefSeq gene	annotated
chr15	27880159	27901543	JUNC205	7	-	38,47	0,21337	TJP1	RefSeq gene	annotated
chr15	27880159	28035771	JUNC206	14	-	38,45	0,155567	TJP1	RefSeq gene	alternative
chr15	39476591	39481675	JUNC207	3	-	39,42	0,5042	NDUFAF1	RefSeq gene	annotated
chr15	39476609	39481953	JUNC208	8	-	21,17	0,5327	NDUFAF1	RefSeq gene	alternative
chr15	77968729	77976290	JUNC209	31	-	22,22	0,7539	MTHFS	RefSeq gene	annotated
chr15	77968734	77976590	JUNC210	2	-	17,33	0,7823	MTHFS	RefSeq gene	alternative
chr16	550193	553294	JUNC211	16	+	43,38	0,3063	LOC146325	RefSeq gene	alternative
chr16	550650	553272	JUNC212	1	+	12,16	0,2606	LOC146325	RefSeq gene	annotated
chr16	3477926	3494758	JUNC213	1	+	12,38	0,16794	CLUAP1	RefSeq gene	alternative
chr16	3491077	3494735	JUNC214	1	+	13,15	0,3643	CLUAP1	RefSeq gene	annotated
chr16	20818807	20834397	JUNC215	6	+	20,19	0,15571	LYRM1	RefSeq gene	alternative
chr16	20819339	20834389	JUNC216	2	+	19,11	0,15039	LYRM1	RefSeq gene	annotated
chr16	22356302	22373539	JUNC217	1	+	12,16	0,17221	uc002dkq.2	UCSC transcript	alternative
chr16	22370469	22373540	JUNC218	1	+	11,17	0,3054	uc002dkq.2	UCSC transcript	annotated
chr16	24976887	25051267	JUNC219	4	+	42,44	0,74336	LCMT1	RefSeq gene	alternative
chr16	25047348	25051264	JUNC220	12	+	40,41	0,3875	LCMT1	RefSeq gene	annotated
chr16	28178281	28236245	JUNC221	9	+	43,39	0,57925	SBK1	RefSeq gene	alternative
chr16	28212077	28236247	JUNC222	13	+	45,41	0,24129	SBK1	RefSeq gene	annotated
chr16	30569611	30570439	JUNC223	10	+	17,22	0,806	PRR14	RefSeq gene	alternative
chr16	30569927	30570438	JUNC224	32	+	22,21	0,490	PRR14	RefSeq gene	annotated
chr16	56120719	56128383	JUNC225	2	-	18,11	0,7653	CCDC102A	RefSeq gene	alternative
chr16	56120726	56127929	JUNC226	1	-	11,17	0,7186	CCDC102A	RefSeq gene	annotated
chr16	56589913	56591819	JUNC227	1	-	14,14	0,1892	ZNF319	RefSeq gene	alternative
chr16	56589915	56590913	JUNC228	1	-	12,16	0,982	ZNF319	RefSeq gene	annotated
chr16	83948715	84225050	JUNC229	2	+	35,30	0,276305	KIAA0182	RefSeq gene	alternative
chr16	84204462	84225048	JUNC230	2	+	43,28	0,20558	KIAA0182	RefSeq gene	annotated
chr17	183685	236017	JUNC231	2	-	40,30	0,52302	RPH3AL	RefSeq gene	alternative
chr17	183703	202518	JUNC232	2	-	22,16	0,18799	RPH3AL	RefSeq gene	annotated
chr17	5329244	5330734	JUNC233	2	-	16,22	0,1468	DERL2	RefSeq gene	alternative
chr17	5329246	5330132	JUNC234	4	-	14,20	0,866	DERL2	RefSeq gene	annotated
chr17	5329249	5330444	JUNC235	2	-	11,17	0,1178	DERL2	RefSeq gene	alternative
chr17	6853916	6856250	JUNC236	1	-	16,12	0,2322	uc002gdy.1	UCSC transcript	annotated
chr17	6853921	6856511	JUNC237	1	-	11,17	0,2573	uc002gdy.1	UCSC transcript	alternative
chr17	7081682	7083309	JUNC238	4	-	21,21	0,1606	PHF23	RefSeq gene	annotated
chr17	7081692	7083645	JUNC239	1	-	11,17	0,1936	PHF23	RefSeq gene	alternative
chr17	7678382	7688960	JUNC240	1	+	11,17	0,10561	JMJD3	RefSeq gene	alternative
chr17	7684021	7688979	JUNC241	5	+	46,36	0,4922	JMJD3	RefSeq gene	annotated
chr17	7967128	7968130	JUNC242	12	-	41,45	0,957	HES7	RefSeq gene	annotated
chr17	7967138	7969149	JUNC243	1	-	31,19	0,1992	HES7	RefSeq gene	alternative
chr17	7994866	7996401	JUNC244	11	-	22,22	0,1513	PER1	RefSeq gene	annotated
chr17	7994869	8000371	JUNC245	20	-	19,22	0,5480	PER1	RefSeq gene	alternative
chr17	24079202	24085137	JUNC246	1	+	40,10	0,5925	NEK8	RefSeq gene	alternative
chr17	24079359	24085135	JUNC247	1	+	42,8	0,5768	NEK8	RefSeq gene	alternative
chr17	24079985	24085149	JUNC248	5	+	20,22	0,5142	NEK8	RefSeq gene	annotated
chr17	24518128	24548906	JUNC249	5	-	37,42	0,30736	MYO18A	RefSeq gene	alternative
chr17	24518148	24531467	JUNC250	1	-	17,11	0,13308	MYO18A	RefSeq gene	annotated
chr17	24919681	24920178	JUNC251	4	+	11,17	0,480	TP53I13	RefSeq gene	alternative
chr17	24919956	24920178	JUNC252	2	+	18,17	0,205	TP53I13	RefSeq gene	annotated
chr17	35077070	35079422	JUNC253	5	+	16,15	0,2337	PNMT	RefSeq gene	alternative
chr17	35077838	35079429	JUNC254	2	+	11,22	0,1569	PNMT	RefSeq gene	alternative
chr17	35078443	35079422	JUNC255	1	+	13,15	0,964	PNMT	RefSeq gene	annotated
chr17	71579840	71584349	JUNC256	1	+	12,38	0,4471	GALR2	RefSeq gene	alternative
chr17	71582906	71584330	JUNC257	5	+	21,19	0,1405	GALR2	RefSeq gene	annotated
chr18	2950810	3003131	JUNC258	10	-	37,47	0,52274	LPIN2	RefSeq gene	alternative
chr18	2950815	3003121	JUNC259	3	-	32,37	0,52269	LPIN2	RefSeq gene	annotated
chr18	6918955	6919933	JUNC260	4	-	12,20	0,958	uc002knh.2	UCSC transcript	alternative
chr18	6918956	6919798	JUNC261	2	-	11,17	0,825	uc002knh.2	UCSC transcript	annotated
chr18	21921509	21925078	JUNC262	2	-	30,21	0,3548	SS18	RefSeq gene	alternative
chr18	21921525	21924476	JUNC263	1	-	14,14	0,2937	SS18	RefSeq gene	annotated
chr19	1397294	1404022	JUNC264	14	+	46,40	0,6688	APC2	RefSeq gene	alternative
chr19	1401295	1404027	JUNC265	12	+	42,45	0,2687	APC2	RefSeq gene	annotated
chr19	1439266	1441792	JUNC266	1	-	13,15	0,2511	PCSK4	RefSeq gene	alternative
chr19	1440856	1441166	JUNC267	1	-	40,10	0,300	PCSK4	RefSeq gene	annotated
chr19	11317282	11318030	JUNC268	9	-	22,21	0,727	uc002mrb.1	UCSC transcript	alternative
chr19	11317283	11317823	JUNC269	7	-	21,21	0,519	uc002mrb.1	UCSC transcript	annotated
chr19	12746691	12747234	JUNC270	4	-	20,16	0,527	HOOK2	RefSeq gene	annotated
chr19	12746693	12750126	JUNC271	2	-	18,13	0,3420	HOOK2	RefSeq gene	alternative
chr19	12746697	12750180	JUNC272	4	-	14,22	0,3461	HOOK2	RefSeq gene	alternative
chr19	13089934	13107030	JUNC273	1	+	11,17	0,17079	NACC1	RefSeq gene	alternative
chr19	13090232	13107055	JUNC274	9	+	36,42	0,16781	NACC1	RefSeq gene	annotated
chr19	21055117	21072849	JUNC275	1	+	31,19	0,17713	ZNF714	RefSeq gene	alternative
chr19	21058676	21072847	JUNC276	3	+	39,17	0,14154	ZNF714	RefSeq gene	annotated
chr19	44266421	44267583	JUNC277	1	+	16,12	0,1150	FLJ16165	RefSeq gene	alternative
chr19	44266859	44267607	JUNC278	4	+	21,36	0,712	FLJ16165	RefSeq gene	annotated
chr19	47470547	47482781	JUNC279	18	+	22,19	0,12215	CIC	RefSeq gene	alternative
chr19	47480751	47482780	JUNC280	4	+	12,18	0,2011	CIC	RefSeq gene	annotated
chr19	63679358	63680377	JUNC281	8	+	17,20	0,999	ZNF446	RefSeq gene	alternative
chr19	63679661	63680379	JUNC282	4	+	22,22	0,696	ZNF446	RefSeq gene	annotated
chr20	1110189	1112452	JUNC283	4	-	42,38	0,2225	C20orf46	RefSeq gene	annotated
chr20	1110219	1113802	JUNC284	2	-	12,21	0,3562	C20orf46	RefSeq gene	alternative
chr20	36810422	36812080	JUNC285	2	+	11,17	0,1641	ACTR5	RefSeq gene	alternative
chr20	36810887	36812111	JUNC286	6	+	23,45	0,1179	ACTR5	RefSeq gene	annotated
chr20	47327416	47329065	JUNC287	2	+	16,18	0,1631	C20orf199	RefSeq gene	alternative
chr20	47328645	47329060	JUNC288	1	+	15,13	0,402	C20orf199	RefSeq gene	annotated
chr21	43172885	43190118	JUNC289	2	+	15,13	0,17220	NDUFV3	RefSeq gene	alternative
chr21	43186542	43190126	JUNC290	4	+	18,21	0,3563	NDUFV3	RefSeq gene	annotated
chr22	36407826	36413881	JUNC291	6	+	19,19	0,6036	NOL12	RefSeq gene	alternative
chr22	36412389	36413902	JUNC292	5	+	39,40	0,1473	NOL12	RefSeq gene	annotated
chr22	37180813	37200508	JUNC293	1	+	15,35	0,19660	KDELR3	RefSeq gene	alternative
chr22	37194253	37200494	JUNC294	5	+	22,21	0,6220	KDELR3	RefSeq gene	annotated
chr22	37427464	37434812	JUNC295	1	+	11,17	0,7331	GTPBP1	RefSeq gene	alternative
chr22	37432080	37434812	JUNC296	4	+	18,17	0,2715	GTPBP1	RefSeq gene	annotated
chrX	2888427	2896211	JUNC297	2	-	34,22	0,7762	ARSE	RefSeq gene	alternative
chrX	2888441	2892285	JUNC298	6	-	20,21	0,3823	ARSE	RefSeq gene	annotated
chrX	9688837	9714307	JUNC299	2	-	29,26	0,25444	GPR143	RefSeq gene	alternative
chrX	9688850	9693641	JUNC300	1	-	16,34	0,4757	GPR143	RefSeq gene	annotated
chrX	70389817	70402941	JUNC301	2	-	32,23	0,13101	ZMYM3	RefSeq gene	alternative
chrX	70389832	70391066	JUNC302	1	-	17,11	0,1223	ZMYM3	RefSeq gene	annotated
chrX	106955673	106970570	JUNC303	2	+	13,15	0,14882	MID2	RefSeq gene	alternative
chrX	106956302	106970571	JUNC304	2	+	14,16	0,14253	MID2	RefSeq gene	annotated
chrX	153422764	153433436	JUNC305	2	+	36,40	0,10632	IKBKG	RefSeq gene	alternative
chrX	153423825	153433417	JUNC306	2	+	36,21	0,9571	IKBKG	RefSeq gene	annotated
1) Number of spliced reads supporting the junction
2) Start position of each junction anchor, relative to the junction start
3) “annotated” - junction connecting to the annotated first exon; “alternative” - Junction bypassing the annotated first exon and connecting to an upstream site
